# Supplementary material for: Expression Profiling of Regulatory and Biosynthetic Genes in Contrastingly Anthocyanin Rich Strawberry (Fragaria × ananassa) Cultivars Reveals Key Genetic Determinants of Fruit Color
Source: Int J Mol Sci. 2018 Feb 26;19(3):656. doi: 10.3390/ijms19030656 (PMC5877517; doi:10.3390/ijms19030656)
Supplement: Supplementary file 1 [file ijms-19-00656-s001.zip]

Archive with 5 entries (5 files):
- Supplementary Materials_Hossain etal - IJMS/Figure S1.tif
- Supplementary Materials_Hossain etal - IJMS/Table S1- Correlation between anthocyanin and the gene expression values.xlsx
- Supplementary Materials_Hossain etal - IJMS/Table S2- Anthocyanin related genes in Fragaria vesca.xlsx
- Supplementary Materials_Hossain etal - IJMS/Table S3- Anthocyanin related genes in  Fragaria x ananassa.xlsx
- Supplementary Materials_Hossain etal - IJMS/Table S4- Primers used to expression analysis of Anthocyanin related genes in Fragaria x Ananassa.xlsx
