# Supplementary material for: Expression Profiling of Regulatory and Biosynthetic Genes in Contrastingly Anthocyanin Rich Strawberry (Fragaria × ananassa) Cultivars Reveals Key Genetic Determinants of Fruit Color
Source: Int J Mol Sci. 2018 Feb 26;19(3):656. doi: 10.3390/ijms19030656 (PMC5877517; doi:10.3390/ijms19030656)
Supplement: Supplementary file 1 [file ijms-19-00656-s001.zip › Supplementary Materials_Hossain etal - IJMS/Table S1- Correlation between anthocyanin and the gene expression values.xlsx]

## Sheet: Pearson's Correlation
Table S1: Correlation between total anthocyanin content and the regulatory and biosynthetic genes involved in the biosynthesis of anthocyanin as determined by pearson's corrlation analysis.
	Total Anthocyanin	FaMYB11	FaMYB1	FaMYB10	FaMYB5	FaMYB9	FaMYB EOII	FaBHLH33	FaBHLH3-delta	FaBHLH3	FaBHLH1	FaWD40-1	FaWD-1	FaTTG1	FAWD44-1	FaPAL2	FaPAL1	FaC4H	FaCC1	Fa4CL7	Fa4CL2	FaCHI3	FaCHI1	FaCHS	FaFLS	FaF3H	FaDFR4-1	FaDFR4-2	FaDFR4-3	FaLDOX	FaANR	FaLAR	FaUFGT1
FaMYB11	-0.4
FaMYB1	0.18	-0.52**
FaMYB10	0.79***	-0.38	0.58**
FaMYB5	0.52**	-0.46**	0.38	0.62**
FaMYB9	-0.11	0.59**	-0.32	-0.29	-0.07
FaMYB EOII	0.03	0.23	-0.07	0.24	-0.26	-0.48*
FaBHLH33	-0.55**	-0.15	-0.21	-0.68***	-0.24	0.18	-0.58**
FaBHLH3-delta	0.11	-0.27	0.36	0.35	0.79***	-0.15	-0.22	-0.13
FaBHLH3	0.2	-0.3	0.41*	0.43*	0.88***	-0.16	-0.14	-0.28	0.93***
FaBHLH1	-0.32	-0.02	0.19	-0.01	0.51**	0.02	-0.07	0.16	0.78***	0.72***
FaWD40-1	-0.40*	0.46*	-0.24	-0.24	-0.50**	-0.3	0.80***	-0.28	-0.18	-0.2	0.11
FaWD-1	-0.3	0.03	0.04	0.05	0.14	-0.22	0.44*	0.11	0.27	0.25	0.68***	0.395*
FaTTG1	-0.11	-0.22	0.55**	0.34	0.62**	-0.23	0.01	-0.23	0.84***	0.85***	0.76***	-0.002	0.39*
FaWD44-1	-0.65**	0.12	-0.18	-0.73***	-0.32	0.42	-0.45*	0.83***	-0.24	-0.29	0.21	-0.059	0.13	-0.25
FaPAL2	0.55**	0.11	0.28	0.55**	0.26	0.51**	-0.29	-0.3	0.02	-0.01	-0.24	-0.558**	-0.35	-0.08	-0.26
FaPAL1	0.24	-0.09	0.09	0.05	0.12	0.62**	-0.66***	0.41*	-0.06	-0.17	-0.06	-0.659***	-0.2	-0.29	0.41*	0.66***
FaC4H	-0.22	-0.14	-0.04	-0.3	0.07	0.35	-0.75***	0.82***	0.14	-0.06	0.22	-0.582**	0.04	-0.09	0.59**	0.19	0.72***
FaCC1	0.5	-0.38*	0.29	0.47*	0.24	-0.27	0.14	-0.09	0.18	0.07	0.07	0.027	0.14	-0.04	-0.12	0.21	0.34	0.11
Fa4CL7	0.85***	-0.42*	0.53**	0.98***	0.65***	-0.3	0.18	-0.65***	0.40*	0.46*	-0.01	-0.279	-0.03	0.31	-0.73***	0.54**	0.09	-0.25	0.55**
Fa4CL2	-0.59**	0.24	-0.11	-0.59**	-0.93***	0.03	0.12	0.37	-0.73***	-0.80***	-0.43*	0.34	-0.11	-0.48*	0.44*	-0.24	-0.01	0.05	-0.22	-0.65***
FaCHI3	0.65***	-0.18	0.57**	0. 90***	0.69***	0.01	0.11	-0.60**	0.48*	0.53**	0.21	-0.267	0.11	0.45*	-0.53**	0.68***	0.23	-0.15	0.47*	0.89***	-0.65***
FaCHI1	0.85***	-0.1	0.28	0.87***	0.52*	0.11	0.11	-0.60**	0.18	0.23	-0.14	-0.347	-0.1	0.03	-0.57**	0.78***	0.35	-0.13	0.47*	0.87***	-0.57**	0.87***
FaCHS	0.88***	-0.22	0.35	0.93***	0.48*	-0.09	0.24	-0.65***	0.14	0.2	-0.19	-0.258	-0.05	0.04	-0.65***	0.69***	0.23	-0.24	0.54**	0.93***	-0.52**	0.87***	0.96***
FaFLS	-0.32	0.51**	-0.1	-0.08	0.28	0.40*	0.12	-0.17	0.49**	0.52**	0.76***	0.295	0.54**	0.56**	0.1	-0.05	-0.13	-0.08	-0.22	-0.12	-0.33	0.22	-0.03	-0.14
FaF3H	0.85***	-0.13	0.28	0.81***	0.59**	0.24	-0.09	-0.51**	0.26	0.29	-0.08	-0.469*	-0.16	0.06	-0.48*	0.83***	0.48*	-0.02	0.46*	0.84***	-0.63***	0.87***	0.96***	0.92***	0.02
FaDFR4-1	-0.59**	0.21	0.11	-0.24	0.3	0.14	-0.14	0.28	0.62**	0.54**	0.87***	0.136	0.54**	0.66***	0.33	-0.23	-0.11	0.28	-0.17	-0.26	-0.24	0.04	-0.33	-0.41*	0.72***	-0.26
FaDFR4-2	-0.54**	0.12	-0.24	-0.39*	-0.25	-0.27	0.49*	0.2	-0.07	-0.02	0.39*	0.607**	0.71***	0.12	0.32	-0.74***	-0.45*	-0.16	-0.09	-0.45*	0.28	-0.38*	-0.51**	-0.45*	0.37	-0.60***	0.32
FaDFR4-3	0.75***	-0.13	0.42*	0.87***	0.61**	0.13	0.02	-0.53**	0.34	0.36	0.04	-0.377	-0.01	0.22	-0.50**	0.81***	0.40*	-0.03	0.50**	0.88***	-0.62**	0.96***	0.95***	0.92***	0.08	0.96***	-0.1	-0.51**
FaLDOX	0.66***	-0.27	0.56**	0.89***	0.74***	-0.04	0.04	-0.50**	0.54**	0.56**	0.25	-0.323	0.12	0.45*	-0.49**	0.64***	0.26	-0.04	0.55**	0.89***	-0.70***	0.98***	0.86***	0.85***	0.16	0.86***	0.09	-0.38*	0.95***
FaANR	-0.16	0.68***	-0.51**	-0.38*	-0.18	0.94***	-0.41*	0.19	-0.18	-0.23	-0.03	-0.21	-0.18	-0.3	0.34	0.42*	0.51**	0.34	-0.37	-0.37	0.07	-0.13	0.03	-0.16	0.40*	0.14	0.1	-0.22	0.01	-0.18
FaLAR	-0.01	0.58**	-0.1	0.02	0.23	0.88***	-0.32	-0.07	0.19	0.18	0.3	-0.235	0.03	0.12	0.19	0.61**	0.52**	0.25	-0.14	0	-0.27	0.37	0.34	0.14	0.66***	0.45*	0.36	-0.24	0.41*	0.31	0.82***
FaUFGT1	0.64***	-0.36	0.67***	0.93***	0.75***	-0.27	0.19	-0.68***	0.59**	0.68***	0.26	-0.194	0.12	0.61**	-0.65***	0.50*	-0.03	-0.31	0.40*	0.92***	-0.69***	0.93***	0.75***	0.79***	0.17	0.73***	0.03	-0.29	0.82***	0.91***	-0.39*	0.12
FaUFGT2	0.15	0.60**	-0.2	0.07	0.17	0.86***	-0.25	-0.19	0.11	0.11	0.12	-0.195	-0.14	-0.01	0.05	0.64***	0.49**	0.14	-0.03	0.08	-0.26	0.37	0.43*	0.24	0.52**	0.51**	0.13	-0.32	0.45*	0.3	0.80***	0.93***	0.11
