# Supplementary material for: Expression Profiling of Regulatory and Biosynthetic Genes in Contrastingly Anthocyanin Rich Strawberry (Fragaria × ananassa) Cultivars Reveals Key Genetic Determinants of Fruit Color
Source: Int J Mol Sci. 2018 Feb 26;19(3):656. doi: 10.3390/ijms19030656 (PMC5877517; doi:10.3390/ijms19030656)
Supplement: Supplementary file 1 [file ijms-19-00656-s001.zip › Supplementary Materials_Hossain etal - IJMS/Table S2- Anthocyanin related genes in Fragaria vesca.xlsx]

## Sheet: Genes in F. vesca
Table S2: List of anthocyanin related genes manually identified from the annotated version of strawberry genes (Fvesca_V1.0_genemark_hybrid annotation) available from the Genome Database for Rosaceae (https://www.rosaceae.org/).
Sl	Gene ID	Gene Name	Annotation	Sequences -neucleotide	References
1. Phenylalanine (PAL)
1	gene02395		Phenylalanine N-hydroxylase (putative)	ATGAATCCTGTTATTGCAGCCTTGCTATTCCTTGCCTCATCCATCTTCTTTAGGTTTCTTATTCAAAAAAAGAAGCGAGTAGTACTCCCACCTGTGCCACCTCTCCCTCCAGGACCAAGTCCATGGCCGATTGTTGGATGTATGCCTGAGATGTGGAGGAACAGACCAGCATATAGATGGATACATGACATTCTGAAACAGCTCAACACTGATATTGCTTGTGTACGGCTAGGAAATGTTCATGTGATCGCAGTTAAATCACCTGAAATTGCCAGAGAATTCTTGAAGAAACACGATGCAATTTTCGCATCACGACCGATTACTATGGCTACTCACCTCTTAAGTAGTGGGTACTTGACAGCAGGTGTAGTACCTATGGGACAACAGTGGAAAAAAATG…
2	gene09753	FaPAL2	Phenylalanine ammonia-lyase 2 (putative)	ATGGAGACCGTAACCCAGAATGGATACCACCAGAATGGGATCCAAAACGGTTCCTTGGACATTCTCTGCGTCAAAACAGAGTCCCTCAAAGCTGTTTCGGACCCGCTTAACTGGGGAGCGGCGGCGGAGTCCATGACAGGCAGCCACCTTGATGAAGTGAAGCGCATGGTGGCCGAGTACAGGAAGCCTGTGGTGAAGCTCGGTGGAAAGACCTTGACTATTGCTCAGGTCGCGGCCATAGCTAACCATGACTCTGGTGTCAAGGTTGAACTGGATGAGTCTGCCAGGGCTGGTGTGAAGGCCAGTAGTGACTGGGTGATGGACTCCATGAACAAAGGAACAGACAGCTATGGTGTCACCACCGGGTTCGGTGCGACCTCCCACAGACGAACCAAGCAA…	Lin-Wang et al, 2014b
3	gene16075		Phenylalanine ammonia-lyase (probable)	ATGAAACCGCAAGTTCGCAGCGGCACCGGCAACAAAACCAAACGCAAATATATTCGAAACCTCATCGGACATGGTGAAAGAGGGAAAAGATCGGGAGAGGCTCTGTTACAGAAGCTCGGCAGTTCATTCAATCCGGCGGTGCGTGAAAAGCTACCAGCGGCGGTGGAACTTTCTAGAATCCGGTCAACGCAGGGCCGGGGGTTTTGA
4	gene23261	FaPAL1	Phenylalanine ammonia-lyase 1	ATGGCGCTTAACGGAAACGGAAACGGCAACGGGGAGGCAGCGGTGGACTCATTTTGCCAAGGAGGAGGACTACTACATGACCCGTTGAACTGGAACTTGGCGGCGGAGGGTTTGAAAGGGAGCCACCTGGACGAGCTGAAAAAAATGGTGAATGACTACCGGAAGCCGGTGGTGATGCTGGGAGGGGAGAGCCTGACTGTAGGGCAGGTGGCGGCGATTGCCAACCACGACGGTGGCGTGCGCGTGGAGCTTTCGGAGGAGAAGCGGGCTGGGGTGAAGGCCAGCAGTGACTGGGTGATGGATTCAATGGGGAAGGGTACAGACAGCTATGGTGTCACCACAGGGTTCGGTGCTACCTCCCACCGGAGAACCAAAAACGGTGGAGCTCTCCAGAAAGAA…	Miao et al, 2016
2. Cinnamic acid - C4H
1	gene00494		Probable cinnamyl alcohol dehydrogenase 1 (AtCAD1)	ATGGCAAAGGCAAATGGCAAATGCTTGGGATGGGCTGCAACGGATGCTTCCGGTGTCCTATCGCCTTACGAATTAACCGAAGGCATCCTCAAATCTCCATCAATCTCGCCAATTCGCCAAATATGTTCACCAAATGTGCGACAGGACTACTCCATGCATATTGGTGTCGTGTGGCCAAGGAACAAACGTGGAGATGCAATGACCTATCCTATGGTGCGCGCCTGGGTTGGTCCAAATGTTCATCGCTTCAAAGTTGGAGACCATGTTGGAGTTGGGACGTATACCAACTCATGTATAGATTGTGAGTATTGTAACGATGGCCTAGAGGTTTACTGTGATAAAGGAGTAGTGTTAACTTACAATCGGTTAGATTACGACGGCACCATCACCCATGGAGGT…
2	gene00496		Probable cinnamyl alcohol dehydrogenase 1 (AtCAD1) (similar to)	ATGTCCGATGATGATATCCCTCCACCAAAATCAAGCGGTGATAATCCTCCTCCACCAAAACCAAACAGTTCCGGTTCAGATGCCGATCCCTTCAAGGCAGAACCTTCCAATCCTTACTTCATCCACCACTCGGATCATCCTGGCTTAGTCCTAGTCTCCAAACTCCTAAATGGGGATAATTTTTCTGGTTGGAAAAGGGCTATGCGTCGGTTGGGATTTGAACCTGGGTATGGAGGTTCCACACCTAGGCTCTTACCTACTCGACCACTTGTGGTGGTTATTACTAGCCCCAAGGATGTTCAACCTGACGATGTTTCGATAAAGATCACACACTGCGGAGTTTGTTATGCTGAGGTCGCTTGCCCAAAGAACAAACATGGAGATGCAACCTATCCTATG…
3	gene00497		Putative cinnamyl alcohol dehydrogenase 4 (OsCAD4) (similar to)	ATGAGCTCTGAAAGTAGCATGGCAAATGCAAATGGCAACTGCTTGGGATGGGCTGCAAGGGATGCTTCCGGAATCCTATCGCCTTACAAATTTAACCGAAGGGATGTTCAAGCTGACGATGTTTCGATAAAGATCACACACTGCGGAGTTTGTTATGCTGAGGTCGTTTGGCCAAAGAACAAACATGGAGATGCAACCTATCCTATGGTGCCTGGACATGAGATTGTTGGCATTGTGCAAGAGGTTGGTCCAAATGTTCATCACTTCAAAGTTGGAGACCATGTTGGAGTTGGGACTTATGTTAGAGAATCAATCTTCCATATCTTTCCTATTTAG
4	gene01839		Probable cinnamyl alcohol dehydrogenase 1 (AtCAD1) (putative)	ATGAGTGAGAAGGGGAATTGCATCGGATATGCTGCAAGGGATCCATCTGGGGTTCTATCCCATTATGAGTTCAGCCGCAGGGATCTTGGAACCGACGATGTTTCCATAAGAATTACTCATTGCGGAGTTTGTTATGCTGATGTGAGTTGGACCAGAAATAAGCTTGGAGACTCAAAGTACCCTTTAGTACCAGGCCACGAGATTGCTGGTATTGTAAAAGAGGTAGGTTCAAATGTTCAGCGCTTCAAAGTTGGTGACCATGTTGGAGTGGGAACCTATGTCAACTCCTGCAGAGATTGTGTGTATTGCAATGATGGACTTGAAGTTCAGTGTGTAAAGGGATCAGTTTTCACTTTTAATGGTGTTGATGCTGATGGTACAATTACGAAAGGGGGATAC…
5	gene02925		cinnamoyl-CoA reductase-related (similar to)	ATGTACAAGCATAGTGCACTTGAATCAACCATGTATGTTAACGGATCAGCAAACGGTGGTTATGAAAAAAAAAGTTTCTCCAATTCCTCTATGGATCCACAAGTCTCAACTTGTGCATATAATCCTTTTACTTCCTCTGCTCTAAGCATTTTCATAGGTCTTTTAGTATCTTCTTCTTCAAAGGATTCTTCATGA
6	gene08569		Probable cinnamyl alcohol dehydrogenase 6 (OsCAD6) (putative)	ATGGCTCAGACAACTCCGAATCACATACAGACCGTTTCTGGGTGGGCAGCTCATGATTCCTCCGGCAAGATTACTCCTTTCATCTTCAAACGAAGAGAAAACGGGATCAACGATGTTACGATAAAGATATTGTACTGTGGCATATGCCACACTGATCTTCACCAAGCTAGGAATGACTGGGGTATCACCATGTATCCTATTGTCCCTGGTCATGAGATTACTGGGTTGGTCATGAAAGTTGGGAGCAACGTCAAGAACTTCTCGGTCGGAGATAGAGTCGGTGTCGGGTGCTTGGCGGCGACGTGTTTGGAGTGTGATTTCTGCAAGGAATCCCAGGAGAACTACTGCGAGGACCTTCAGTTTACCTACAATGGCGTCTTCTGGGATGGTAGTATTACC…
7	gene09310		Trans-cinnamate 4-monooxygenase (CA4H) (probable)	ATGGCTTCGGAGCTCCGAAGGAACAACAAACAATCGGTGAAGTTATGTCTGGTGGAGGAGAATGTGCATCTTAGCCATGAAGAATCAGAGATTTGGGGTATTGAAGAAGGGTGCATGTCATCGTTGAGGCATAGGACTACCACAAGAAGAGTAGGGGAGGAGCTCCCCTACTCTCAAGCCAAAGATCCAGATCAAACTAGATGCAGTGAGAGAGATGGGAAGGAGGAGGAGGAGATTAGATCTAGGGACATCTAA
8	gene12222		Trans-cinnamate 4-monooxygenase (CA4H) (similar to)	ATGGCTCATCTAATCACCAAATCCATCTTGTTTTGCTCTCTTCTCACTGTAACATTGCTTCTCACACCCTCCAAATTCCTAACTTCCCACATTGTGCTCCCACTAATTCCCATCATTGCCTACTTCTTCTATTCAATTTTCACTTCCTCTAATCTTCCTCCTGGCCCTCTCTCCCTACCAATCTTTGGCAACTGGCTCCAACTAGGCAATGACCTCAACCACCGCCTTCTTGCAACCATGTCACAAACATATGGCTCTATATTCCTCCTCAAACTTGGCTCGAAAAACCTGGCTGTGGTTTCGGACCCCGAGCTAGCAACTCAAGTCCTCCACAGCCAGGGAGTAGAGTTTGGCTCTCGCCCTCGCAACCTTGTCTTCGACATTTTCACTGGCAATGGC…
9	gene17840		Probable cinnamyl alcohol dehydrogenase 9 (AtCAD9) (putative)	ATGGCAAAATCACCAGAAGAAGAACACCCTCAGAAGGTTTTTGGTTGGGCTGCCACAGACACTTCTGGGTCACTTTCCCCCTTCCATTTCTCTAGGAGGGAAAATGCTGATGGTGATGTAACAATAAAAGTCCTGTATTGTGGGGTTTGCCATTCAGACTTGCATTCTGTCAAAAATGAATGGGGGATCACCAACTATCCTATCGTACCTGGGCATGAAATTGTTGGTGTTGTGACCAAAACTGGGAAAAGTGTGACGAAATTCAAAGAAGGTGATCGTGTAGGAGTTGGGGTTATAGTTGGATCCTGCAACACATGTGAGCCCTGCCAGCAGGACTTGGAGAACTATTGCCCCAAAGTGATATTCACTTATAACTCCCTTAATCATGACAAAACTAAA…
10	gene17846		Probable cinnamyl alcohol dehydrogenase 9 (AtCAD9) (similar to)	ATGAAGTATTATGGCATGACAGAGCCTGGAAAGCAATTGGGCGTGGCAGGACTTGATGGACTTGGTCATATTGCTGTCAAAATTGGTAAGGCATTTGGTTTGAAGGTAACCGTCATCAGAACTTCCCCGGCTAAGGAGGAAGAAGCTATTAACATACTTGGGGCTGATTCTTTTGTTGTTTCAACTGACCCTGCACAACTGAAGGCAGCGATGGGAACCATGGATTACATAATTGACACAGTACCTGCAGTACATGCCCTTGCTCCATTAATTGGTCTACTTAACTTGAATGGCAAGCTGATCACTGTGGGTTTGCCTGATAAGCCAGTGGAGTTGCCTATTTTTCCATTGGTTCTAGAGACGCAGGAGATGCTTGACTTTTGTGCCAAACACAACATT…
11	gene24025		Probable cinnamyl alcohol dehydrogenase (CAD) (similar to)	ATGGCGGTCCGCATTGTAAGTGGAGTTGTTGTTCAGCCGAGCTCTCGTTTTGGCCTGCCGGCTGAATTCCATGAGAGACCAACTCTAACTCTCTATGTGAGGCTGTGTACAGTGAGAGGAGCCATGACGTTTGTGATGAGGAAAATGGGTTCTGAAGACGTGGTATTGAAGGTTCTGTACTGTGGGGTAGACCACACTGATCTTCATCAGATGAGGAATGAGATTCACAGTACTAACTATCCTTTGGTCCCAGGGCATGAAGTAGTGGGAGAAGTGGTGGAGTTGGGTTCAGAGGTGAAGAAATTTAGAGTTGGGGACATAGTGGGAGTTGGATGCATTGTAGGGTCTTGTGGAGAATGCTTGTATTGCCAATCCAACATGGAGCAGTACTGCCCTAGG…
12	gene26301		Probable cinnamyl alcohol dehydrogenase 1 (CAD 1) (similar to)	ATGACCAGTGTTGAAGAGGAGAGAACAACAACAGGATGGGCTGCAAGGGATTCATCTGGGATTCTCTCACCCTTCACCTACACTCTTAGAGACACAGGCCCAGAAGATGTTTACATCAAAGTCCTGTGCTGTGGAATTTGCCACACTGATATTCACCAGGCTAGAAATCAACTTGGCATGTCACACTATCCAATGGTTCCTGGGCATGAAATAGTTGGTGAGGTGGTGCAAGTGGGATCAGATGTGACCAAGCTCAAAGTAGCAGACGTAGTCGGAGTCGGGCTTGTCGTAGGTTGCTGCAGAAACTGCAATCCATGCAAAACAGACAACGAGCAATACTGCAACGACAAAATCTGGACATATAGCGATGTTTACTCCGACGGCAAGCCCACCCAAGGC…
13	gene26302		Probable cinnamyl alcohol dehydrogenase 1 (CAD 1) (putative)	ATGGGTAGTCTTGAAGAGGAGAGAACAACTGTGGGATGGGCTGCAAGAGACTCTTCTGGGATTCTCTCACCTTACACCTATTCTCTTAGAAGCACAGGTCCAGAAGATGTTTATATCAAAGTCCTCAACTGTGGAATTTGCCATTCTGATCTTCACCAGATCAAAAATGAACTTGGGCAATCAAACTATCCCATGGTTGCTGGGCACGAAGTGGTTGGTGAGGTTTTGGAGGTGGGATCAGATGTGACCAAGTTCAAAGTAGGAGATTTGGTCGGAGTCGGACTCCTTGTAGGTTGCTGCAGAAACTGCAGCCCATGCAAGACAGAGAATGAGCAATACTGCAACAAGAAGATCTGGTCTTACAATGACACCTACTCTGATGGCAAACCCACCCAAGGT…
14	gene28093	FaC4H	Trans-cinnamate 4-monooxygenase (CA4H) (putative) = [Cinnamate-4-hydroxylase AtC4H - Lin Wang 14]	ATGGATCTCCTTCTCTTGGAGAAGACCCTAATAGGTCTCTTCATCGCTATAGTCGTCGCAATCATCGTCTCCAAGCTCCGCGGCAAGAAGTTCAAGCTCCCTCCCGGTCCTATCCCCGTCCCCGTCTTCGGCAACTGGCTCCAAGTCGGCGATGACCTCAACCACCGCAACCTTACTGACATGGCTAAAAAATTCGGCGACGTGTTCATGCTCCGCATGGGGCAGCGCAACCTCGTCGTGGTCTCGTCACCTGACCTGGCCAAGGAGGTCCTCCACACTCAGGGCGTCGAGTTCGGCTCCCGAACGAGGAACGTCGTGTTCGACATCTTCACCGGGAAAGGACAGGACATGGTGTTCACCGTGTACGGTGAGCACTGGAGGAAAATGAGGAGGATAATG…	Lin-Wang et al, 2014b
15	gene22077	FaCC1	>gene22077-v1.0-hybrid Biotin carboxylase (probable)	ATGTCAGAAGCTCAAAGGAGATTGATTTCAACTGTTAGTATTCCTCGTACTAATGGGTACGTAAATGGGGGACTATCAATCAGGTCCCCTGCTGCGGCACCTGCAGTTGAGGAGTTCTGCTATGCCCTTGGTGGGAAGAAGCCAATCCATAGCATTTTAATAGCAAACAATGGAATGGCAGCAGTCAAGTTTATACGTAGTGTGAGGACATGGGCTTATGAAACATTTGGCACAGAAAAGGCTGTTTTGTTGGTGGCCATGGCCACACCAGAAGACATGAGAATCAATGCAGAACACATTAGAATTGCTGATCAGTTTGTGGAAGTTCCTGGTGGAACTAACAATAATAACTATGCCAATGTGCAGCTCATTGTAGAGATGGCAGAGATAACACATGTT…	Lin-Wang et al, 2014b
3. Coumaroyl-CoA
1	gene05255		4-coumarate--CoA ligase 2 (4CL 2) (putative)	ATGGAGAACAAACAAGACAATCACGAGTTCATATTCCGGTCGAAGTTGCCGGACATATACATACCGAACCACCTCCCTCTCCACACCTACTGCTTCGAGAACATCTCCCAGTTCCATGACCGCCCTTGCCTCATCAACGGCAACACCGGCCAGACTTTCACCTACGCCGACGTCGAGCTCACCTCCCGCCGTGTCGCCGCCGGTCTCGACAAGCTCGGCATTCAGCAAGGCGACGTCGTCATGCTCCTCCTCCAAAACTGCCCCGAGTTCGCCTTCGCGTTCCTCGGCGCCTCCTACATCGGAGCCATCATCACCACCGCGAACCCTTTCTACACTCCGGCCGAGGTCGCCAAACAAGCCACCGCCTCAAAAGCCAAGCTCATCATAACTCAAACAGCC…
2	gene06385		4-coumarate--CoA ligase-like 9 (At4CL4) (similar to)	ATGCCTGAACAAGTTAATCCCACCCCTCCGGTCGACCCGAAATCCGGCTACTGCCCCGAAACCAAAACCTACCACTCCCTCCGCCCCCCGGTCCCACTCCCGCCACTCTCCCAGCCCCTCTCTCTCGCCCACTACACCCTCTCCCTCCTCCACTCCTCCTCCACCGACCCCACCACCCCCGTCCTCATCGACGCCTCCACCGCCCGCCACCTGTCCTACTCCGAATTCCTCTCCCACTTCCACTCCCTCACCTCCTCCCTCTCCTCCCTCCTCTCCAAGTCCCAAGTCGCCTACATCCTCTCCCCTCCTTCTCTCCACATCCCCGTCCTCTACTTCTCTCTCCTCGCCTTGGGCGCCGTCGTCTCCCCCGCCAACCCAATCGGGTCGGACTCCGAGATC…
3	gene07129		4-coumarate--CoA ligase-like 9 (At4CL4) (probable)	ATGGCTGATCAGAAAACCATTGATCCCAACAGCGGCTTCTGCTCACAGACCAAAACATTCCACAGTCTCAGACCTAAAGCCCCTCTCCCCTCCGAGACGATCCCGCTTTCCATCACTCACTACATTTTCTCCCACCTCCAAGCCTCCCCTCCTCCGCCATCTACCCCGGCTCTCCTAGACCCGTCCACGCGCCGCCACGTTCTCTACCCCGACTTCACGCGCCGCGTCAAAACCCTAGCCGCAGCGCTACACTCGCAGCTTAACCTCTCCTATGGCCACACCGCCTTCGTCATCTCCCCCAATTCCCTCCACCTCCCCGTCCTCTTCTTCTCTCTCTTCTCCCTCGGCGTAACCGTCTCCCCGTCAAACCCGGCCAGCACCACTCCCGAGATTTCCCGC…
4	gene07188		4-coumarate--CoA ligase-like 1 (At4CL10) (putative)	ATGGGAACATTTGTGCAGAGTTCAGCCCAAGATGTGCAAGAACATATATTCCGAAGCCAAATGCCCGCTGTCCAGGTGCCTGATAACCTCACATTGCCAGAATTTGTGCTCAAAGATGCCGAGTTGTATGCTGACAATGTTGCCTTTGTGGAGGCTGTGACTGGAAAGAAAATCACTTACCGTGAGGTGGTTAGAGACACTGGTAGGTTTGCCAAGGCCTTAAGGTCTCTAGGCCTTAGAAAGGGGCATGTGGTCATTGTTGTTCTCCCCAATGTAGCTGAGTATGCCATTGTTGCCTTGGGAATAATGGCTGCTGGTGGTGTTTTTTCGGGTGCAAACCCCACGGGGCATGCATCCGAAATAAAAAAACAGGTAGTGGCTGCTGATGCCAAGCTAATT…
5	gene07191		7-ethoxycoumarin O-deethylase (ECOD) (probable)	ATGTCTTGGCTTTGCCTGGATCTGCGCCAACTCTCGCCAAGCCTTGCACTTTTCACTAGCAAGAAGAAGGAAGGCCATACCCAGGAGTTTCTTCCACCAGGAGCAAAGCCATTTCCATTTGTTGGAAATTTATTTGAGCTTGTAGAAAAACCCACATCTTTCTTTGACCATGCTTTCCCGACGCTACGGCTCTACAATCACTGGATTGATGATGTTGATGAAAGCATGATGGCTGGTGAGGCAGTGGACATTGGAAGAGCTGCTTTCACAAGCGTGCTCAGTCTCTTGTCCAGGACTATCTTCTCCATTGATTTAGCTGATCGGAGGAGCGAGAGTGCTCTCTTTGGCCGTTTGATCTCAAAGCCACTGAGTTCTACTCAAGAGGAAAGTTCAGCAAGC…
6	gene08621		4-coumarate--CoA ligase-like 5 (At4CL9) (putative)	ATGGCGCCACCTCCGTCTCCTCCCGCCGTCGATCCCAGAAGCGGCTTCTGCAAATCCAACTCCACCTTCTACAGCAAGCGCAAACCAGTCCCTCTCCCACCCAACGACTCTCTCGACGTCACCACATTCATTTCCTCTCAGGCCCACCGCGGCCACATCGCCTTCATCGACGCCGCCACGGGCCGCCACCTCACCTACTCCCAGCTCTGGCGCGCCGTCGACTCCGTCGCCTCCTCTCTCTCCGACATGGGCATCAAAAAAGGCCACGTCATCCTCATCTTATCCCCCAACTCCATCTCCTTCCCCGTCGTCTGCCTCGCCACCATGTCCCTCGGCGCCATCATAACCACCACCAACCCACTCAACACCACTCGAGAGATCACCAAACAAATCGCCGAT…
7	gene09603	Fa4CL7	4-coumarate--CoA ligase-like 7 (At4CL6) (putative)	ATGGCAAAATCCTTCGATTCCGAAACCGGAACCTACACGTCCCCCCGGCCTCCGGTCCACTTCCCCGAAAACCCCAACCTCTCTCTCACCTCCTTCCTCTTCCAATCGTCCTCCTCAACCCCTCACAGCCTCGCCCTCGCCGACGCCGACTCCGGAGAAACCCTAACCTTCCTACAGCTCAAAACCCTCGTCTCCAGGCTCGCACGAGCTCTCATCCAATTACACATCAACAAAGACGACGTCGTCCTTATCCTCTCCCCCAATTCCATCCACTTCCCCGCCTGCTTCCTCTCCGTCGTCGCCATTGGAGCCATTGCAACCAGCTGTAATCCTGTCTACACTGTCTATGAACTCTCAGACCAGATTAAAGACTGTAACCCTAAGCTCGTCATCACCGTC…	Medina-pouche et a., 2014
8	gene12577		4-coumarate--CoA ligase 2 (4CL 2) (putative)	ATGTTATCCATTGCCTCTAACACCAACAACACTTCTGTTGTTGTTGAGACGGCCGATATCTCCCCCACTCTCATCTCCGCCTCACCGGAGAAGCAGCACCCTGCAACCTCCACTACTCTTCATGATCATCATGTCTTCAAATCAAAGCTTCCGGACCTTCCCAACATCTCCAATCACCTCCCTCTCCACACCTACTGCTTCGAAAATGTCTCCGACTTCTCCGAACGGCCTTGTCTCATCGTCGGCTCCACCGGTAAAACCTACTCCTTCTCCGAAACTCATCTCATTTCCCAAAAGACCGGAGCAGGCCTCTCCAAGCTTGGCATCACCAAAGGCGATGTCATCATGATCCTTCTCCAGAACTGCGCCGAGTTCGTCTTCGCATTCATGGGTGCTTCC…
9	gene13673		4-coumarate--CoA ligase-like 6 (At4CL7) (putative)	ATGGCTAAAACCTCAAGCAACAGCTTAAACCCTGAAAAACATAACTCTTTGGCTACCCAACAACAACAGCAACAACAACATCCATGGTGGTTTTCACCAGAAACAGGAATCTACAGCAGCAAACACCCTAATGTTAACCTCCCCAGTGACCCTTTTCTTGATGTTGTCTCATTCATTTTCTCACACAAGCACAGTGGGGTTTCAGCTTTGATTGATTCGTCATCTGGGTTTTCAATATCTTACTCAAAGCTCTATTCTTTGGTCGAGTCCATGGCCTCTGGCCTCATCAAAATGGGTGTTTCACAAGGTGATGTTGTTCTGCTTCTTTTGCCTAATTCTGTCTACTATCCCATTGTTTTCTTGGGTGTTTTGTATATTGGTGCTGTTGTTACAACCATG…
10	gene15877	Fa4CL2	4-coumarate--CoA ligase 2 (4CL 2) (putative)	ATGGCAATAGACACACCCCAAAGCGACATTATCTACCGCTCAAAGCTCCCGGATATCCCCATCCCAAACCACCTCCCTCTCCACTCCTACATCTTCCAAAACAAATCCCACCTGAGCTCAAAGCCATGCATCATCAATGGCACCACTGGCCACATCTACACCTACGCCGACGTCGAGCTCACAGCCAGGAAAGTCGCCTCCGGCCTCAACAAGCTCGGCATCAAACAAGGCGACGTCGTCATGCTCCTCCTCCCCAACACCCCGGAATTCGTTTTCACCTTCCTCGGTGCCTCCTTCCGCGGCGCCATGACCACCGCCGCCAACCCTTTCTTCACTCCGGCCGAGATCGCCAAACAAGCCAAAGCATCAAAAGCGAAGCTGATCATCACTCTCGCTAGC…
11	gene23553		4-coumarate--CoA ligase-like 5 (At4CL9) (probable)	ATGTCCATGGAAGAATTATCCGGCGAGCACACCGGTGGTTTTGATCCCCAAACCGGAGTATACCATTCCATTTTTAACCTTGGTGACCGTCACAAAATCCCAACAACGCCTAACCTTGACACCGCCACATTTGTGTTGTCACAGTTCCCACACCCTCACCTGGCCGAGTCACGAGTTGCCCTCATTGACTCGGCCACAAACCAACGAGTCACTTATGCACAACTTCATCGATCGATTCAGTCTCTAGCTTCAGGCTTGCACCAAGCACTTGGAGTTCAGAAAGGTGATGTGGTGTTTGTGTTGTCACCAAACTCACTCTTATACCCAACAATATGTTTGGCAGTTTTTTCAGTTGGTGCAATACTAACTACTGCCAACCCCCTCAACACCGAGTCAGAA…
12	gene24683		4-coumarate--CoA ligase-like 4 (probable)	ATGGAAATTGAAACTACTGAGATGTCATCAGTACCTATGGAATTAGAGATTAATGAGATGCTTGTCGCTGAGGAACTAGAAATTGATCCTATTCAATGGTCTGCACTCTGCAGCCGAGCAGGCGACGGCGAGGCGGGCGAGCAGACTTCGGAAGACGAGCGACGGCGTCACGGCGAGGCGGGCGAGCAGACTGCAGACGCCAGACAAAGATGA
13	gene28898		4-coumarate--CoA ligase-like 7 (At4CL6) (similar to)	ATGGAGAAATCTGGGTACGGCCGTGATGGAGTTTTCAGGTCACTCAGACCCCCTCTGGTACTACCCAGAGACCCAAATTTCACCATGGTCTCTTTCCTCTTCAACAACTCTTCTTCTTATCCAAACAAACCTGCCCTCATTGATGCCGAGTCCTCTGAAACATTGTCCTTCTCCCAGCTCAAGTCCATGGTCATCAAGGTTGCTCATGGCTTAGTCCATCTGGGTGTTAAGAAAAACGACGTGGTTCTGATTTTCGCACCTAATTCAATCCAGTTTCCTGTTTGTTTCCTTGGGATCATTGCAATTGGCGCCATTGCAACTACCTCTAATCCTCTCTACACTGTTTCAGAGCTTTCCAAGCAAGTCAAGGATTCCAATCCGAAACTGGTAATAACTGTG…
14	gene34855		7-ethoxycoumarin O-deethylase (ECOD) (probable)	ATGGATTTTTTCTTGAGCTTCATACTCTTGTCACTGTGCTTTGCTGCCTCCTGGTTCTTGATCCAAGCCCTCTATGGAAGAACCAGACTTAGGCTTCCTCCAGGGCCAAAGCCATTTCCACTTGTTGGGAATCTGTTTGAGCTTGGAGAGAAACCTCATGTCTCTCTGACTAAGCTTTCACAACGCTACGGCCCCTTAATCAGTTTGCAACTCGGGCAAGTCACTACTGTTGTAGCTTCTTCATCAGCCATGGCCAAAGAAATCCTCCGAAACCATGATCAATTCTTCTGCAACAGAACAGTCCCAGATGCACTACTAGCCTTTGCAGACTACAGCTTGCCTTGGCTTCCTGTATCACCGAGGTGGAGAAACCTTCGCAAACTATGTAACTCGCAATTG…
15	gene34856		7-ethoxycoumarin O-deethylase (ECOD) (probable)	ATGTCTTTGTTCTGCCTGGATCATCATCCAAGCCTTCTTGGAGACAAACCACATGTCTCTCTTACCAAGCTTTCCCAACGATACGGCCCCATTATAAGTTTGCAGCTAGGTCAATTAACCACTGTTGTAGTTTCTTCTGCAACTCTTGCCAAAGAAATCCTCCGAACCCATGACCAAGTCTTCTGCAACCGAACCATCCCGGATGCAGTCCACTCTTGCAATCACGCCGACTACAGTTTTGCCTTTCTTCCTGTATCAGCAAAATGGAGAAATCTTCGAACAATATGCAACTTACACTTGTTTGCACCCAAAGTTCTTGATGCCAACCACTCCAACCGGCGCGTAAAGGTGCAAAAGCTCGTGGATAGTATGAGGGCCGGCGAGGCCGTAGATATCGGA…
4. Chalcone
1	gene02473		Chalcone synthase WHP1 (probable)	ATGCCCGTGTATCCAGATTTGGAGATGAGAGATGGTAGGGAAATGGAGGTGGTGGGTAGTGAGGGAATGGTTGGAGAGATTTTGGGGCTAAGCTTTTGGTTGAAAATTGGAAGAACGTATTCAGCGCACCCGGCGCACCCGGACGTTTTAGAACGCGTGGAAGCCAAACGACGACTTCAGGTCGTCTCCTGCCGTGCAACTGCGCTAGGGCGTCTACCGCGCTTGTCAACAACGCAATCCGAGGCCCAATCCTTGGCCGATTTCATCGACCGTACTCGACTCAATCTTGATCACATCCGACTTCAGCAAATCGCCAAGCGAGGATCGCCGTCGCGCCGCTCTCGACCACGACTGGCGGTGGGAGAACTGGCTTGTTACGCAAATCTGAGTTTGGTCAGT…
2	gene04837		Chalcone synthase 9 (probable)	ATGTCGAAAGTACAAGGCAATAGGAATGGTTCTGCCAAGCAACTTCATGTTCCTACACCAGGGAAGGCAACAGTTCTTGCATTGGGTAAGGCCTTCCCGAGCCAAATCATCCCTCAGGATTGCTTGGTCGAGGGCTACATTCGCGACACGAAATGTGCAGATGTTGCCATTAAGGAGAAACTAGAGCGACTCTGCAAAACCACAACTGTGAAAACCAGGTACACAGTGATGTCAAAGGAGATCCTAGACAAATATCCTGAACTAGCAACTGAGGGCACAACCACTATCAGGCAAAGGCTTGAAATCACAAACCCTGCAGTGGTAGAGATGGCTTTTGAAGCAAGCCTTGCTTGCATCAAGGAATGGGGCAGACCGGTTGAAGACATAACTCACATTGTC…
3	gene06991		NAD(P)H-dependent 6'-deoxychalcone synthase (similar to)	ATGGCAGCAACCAAAGTACCAGAGGTGGTGCTAGGCTCTTTCAATGGCCAATGTATGCCTGTGCTCGGCTTTGGCACAGCAGCTGACAACTTAGACCCGATTGCTTTGAAGACTGCGGTTCTTGAAGCCATAAAGCTGGGTTACAGGCACTTCGACACAGCCCCCATATACACCTCAGAGCAGACTCTAGGTGAAGCAGTGGCTGAAGCTATTAGCCTTGGCCTTGTTGCCTCTAGAGACCAAGTGTTTATCACTTCAAAGCTGTGGTGTAATGATGCTCATCCAGACTTGGTCATTCCTGCTCTAAAGAAATCACTTCATAATCTTCAAATGGAGTACCTTGATCTTTATCTCATTCACTGGCCCATAAGTGGTAAGCCAGGGAAGTTAGTGTACCCG…
4	gene07378		Chalcone synthase 6 (probable)	ATGGGGAGTGAAGGTATTGCTCCAGGAGATTCTACAATGAAGGCCAACGCCGGAAGAGCTACGATTCTGGCTCTTGGCAAGGCCTTCCCTCACCAGCTTGTCATGCAGGATTATCTGGTTGAGGGATATTTCAGAGATAACAACTGTGATGATCCAGACCTCAAGGAGAAGCTGGCTCGACTCTGCAAGACAACAACAGTTAAAACTCGGTACGTGGTCATGTCAGACGAGGTTCTAAAGAGATATCCAGAGCTTACACTTGAAGGTATCCCCACGGTGAAGCAAAGACTAGACATCTGCCATGATGCTGTAACACAGATGGCCATTGAAGCTTCACATGCTTGCATCAAGAACTGGGGAAGGCCTGCTTCGGACATAACACACTTGGTTTATGTGTCA…
5	gene07577		NAD(P)H-dependent 6'-deoxychalcone synthase (similar to)	ATGAGCCCATTTTGGCAACAGAAGAAGCTGAGGGACTTCTGCAAGGCCAATAGTATATTTGTGACTGCCTTCTCCACATCGGGTGCCATAGGAACCAGTTGGGGTGCCAATCATGTCCTCAAAAGCAAAGTGCTTAATGAAATCGCCGAGGCTCATGGGAAGTCTGTTGCTCAGGTTTGTATTAGATGGGTTTATCAGGTAGGGGCAACTCTTGGAGTGAAGAGCTACAACAAGGAGAGGTTGAAGCAGAATGTGCAGGTTTTGCAATGTTATAGTAAAAATAAGAACTATGAACTTGGTGGATATTGA
6	gene07650		NAD(P)H-dependent 6'-deoxychalcone synthase (putative)	ATGGCAGCAACCCAAATCCCAGAGGTGGTTCTAGAATCTTCCAACGGCCGCAGGACCATGCATGTGCTTGGCTTCGGCACAGCATCCAACAACTTACAACCACAAGTGTTGATCGAAGCAGTTCACGAGGCCATCAAGCTCGGTTACCGCCACTTCGACACAGCTTCAGTTTACGGATCAGAGCAGAGTCTTGGAGCAGCCATAGCACAAGCACTCGAGCTCGGCCTCGTGGCTTCTCGGGACCAGCTCTTCATCACTTCCAAGGTTTGGTGTAATGATGCTCACCCTCACCTAGTCATTCCTGCTCTCAAGAAATCGCTCCGGAATCTTGGCTTGGAGTACCTTGATCTCTATCTGATCCACTGGCCTATCAGTGCCAAGCCTGCCGAGTTGAGTCAG…
7	gene09319		NAD(P)H-dependent 6'-deoxychalcone synthase (probable)	ATGAAACCAGGAATTACGGGAACACCAAAGTCGAAAGAGGTCTTGCTTCCCTTTGACATAATAGGGACATGGAAGGCCATGGAGGAGTGCTCCAGGCTGGGATTGACCAAGTCTATTGGCGTCAGCAACTTTGGGACCAAAAAGCTCTCTCAAATCCTTGACAACGCAACCATCCCCCCGGCGATCAATCAGGTAGAAATGAACCCATCTTGGCAGCAAGAGAAGCTGCAAGACTTCTGTAAAGTGAAAGGAATTCATGTGACTGCATGGTCTCCCTTGGGGTTTTATGGAGCTACCAGCTGGGCTCCAAAACCCTGGATAGACTATGCCATCATTAAGGAGATCGCTGCTGCTAAAGGGAAGAGTGTGGCACAGGTTATACTGAGATCTATCATCCAA…
8	gene10965		Chalcone synthase (putative)	ATGGAGTCTCTAGCCAAAGAAGCAAAGGTTCCAGCCTCAATACTAGCCATTGGCACTGCAAATCCAGTAAGCTGCTACTACCAAGATGACTATCCCGACTTCTTGTTCAAAGTCACCAAAAGCGAGCACGAGACGGGATTAAAAGACAAGTTCAAACACATATGTGAAAAGTCGATGGTGAAGAAGCGTTATCTGGGCATCACCGAAGAGAGTCTGAAAGCCAACCCTAACATATGCTCCTACAAGGCTCCCTCACTCAATGCACGTCAAGACTTGTTGGTTCACGAGGTCCCTAAACTCGGCAAAGAAGCGGCATTGAAAGCCATCAAAGAATGGGGACATCCCATTTCAAGCCTCACCCACCTCATCTTCTGCACAGCTTCCTGCGTCGACATACCT…
9	gene10966		Chalcone synthase 1 (putative)	ATGGAGTCAGTGTCTAAAGAAGTAAAGGTTCCAGCCACAATACTAGCCATTGGCACTGCAAATCCAGTAAGCTGTTACTACCAAGATGACTATCCCGACTTCTTGTTCAAAGTCACCAAAAGCGATCACAAGACCGGATTAAAAGACAAGTTCAAACGCATATGTCAAAAGTCGATGGTGAAGAAGCGTTATCTGGGTATCACAGAAGATAGTCTGAAAGCCAACCCTAACATATGCACCTACAAGGCTCCCTCACTCAATGCACGTCAAGACTTGTTGATTCACGAGGTCCCCAAGCTCGGCAAAGAAGCGGCGTTGAAGGCCATCAAAGAATGGGGACATCCCATTTCGAGCCTCACCCACCTCATCTTCTGCACAGCTTCCTGTGTCGACATGCCT…
10	gene21346	FaCHI3	Chalcone--flavonone isomerase (Chalcone isomerase) (probable)	ATGATCACTGAGGACAACAAATTGAGGATCTTATTGGAATTTTCCCATTCGCAAGATATTGAGTTGCGGAAGGACAAGACTGGAAGACCTAAGAGTGTCAGCTCGATGGGTGCAGTGGGTTCAGAAGTAGTGTTGGTGGATGAAATCCCTTTTCCTTCAGTGATCACAACCTCCAAGCCATTAGCTCTTCTTGGTCATGGGATCACAGACATTGAGATACACTTTTTGCAAATCAAGTTCACAGCAATTGGGGTTTATTTGGACCCTGAGATTGTGGGACATCTGCAGAAATGGAAGACCAAGAAAGGAACCGAGCTTGCAGAAGATGACGACTTCTTTGATGCTCTTATTTCTGCTCCTGTTGAGAAATTTCTAAGGGTTGTGGTGATCAAGGAGATC…	Lin-Wang et al, 2014b
11	gene22145		NAD(P)H-dependent 6'-deoxychalcone synthase (similar to)	ATGGCAGCAACCCAAATCCCAGTGGTGGTTCTCGAATCCTCCAACGGCCGCAGGGCAATGCCTGTGCTTGGCTTCGGCACAGCATCAAACAATTTAGAACCAGAAGTTTTGATCGAAGCTGTTCTCGAAGCCATCAAGCTCGGTTACCGCCATTTCGACACGGCTTCCATTTACGGCTCCGAGCAGACTCTAGGTGAAGCAGTGGCCAAAGCTATTAGCCTTGGCCTTATTGCCTCTAGAGACGAATTGTTCATCACTTCAAAGCTATGGTGTAATGATGCTCATCCGGACTTGGTCATTCCTGCTCTAAAGAAATCACTTCAAAATCTTCAAATTGAGTACCTTGATCTGTATCTGATTCACTGGCCCATAAGTGGATTATCAGGCGATATTAGTTCC…
12	gene22147		NAD(P)H-dependent 6'-deoxychalcone synthase (putative)	ATGACAGCAACCCAAATCCCAGAAGTGGTTCTTGAATCCTCCAACGGCCGCAGAACCATGCCTGTGCTTGGATTCGGCACAGCATCCAACAATTTACAACCGGAGGTTTTGATAGAAGCTGTTCTTGAGGCCATCAAGCTTGGTTACCGACACTTCGACACTGCTTCCATTTACGGCTCCGAGCAGACTCTAGGACTAGCCATTGCCCAAGCACTCAAACTCGGCCTCGTGGCTTCTCGCGACGAACTCTTCATCACTTCCAAGCTTTGGCCTAACGATGCTCACCCCAACCTGGTTATTCCTGCTCTCAAGAAATCGCTTCAGAATCTTGAGTTGGAGTACCTTGATTTGTATCTGATTCACTGGCCCATCAGTGCCACGCCTGGGAAGTTGAGTCAC…
13	gene23367	FaCHI1	Chalcone--flavonone isomerase 1 (Chalcone isomerase 1); CHI, TT5	ATGGCACAATCAGTCACCGGAATCCAAATTGGAGGGATGTCGTTTCCTCCCTCCGTCAAGCCACCCGGCTCCGGCAATACCTTTTTCCTCGGCGGCGCAGGGGTGAGGGGGATGGAGATACAGGGGAATTTCGTGAAGTTCACGGCGATCGGAGTCTACTTGGAGGATAAGGCCGTGCCGGCGCTTGCCGTTAAGTGGAAGGGCAAGACGGCCGAGGAGTTGACAGAGTCGGTTGAGTTCTTCAGGGAGATCGTTACAGGTCCTTTTGAGAAATTCACACAAGTGACAATGATACTACCGCTGACGGGCCAGCAATACTCCGAGAAGGTTTCAGAGAATTGTGTTGCCATTTGGAAAAAGTTTGGAATATACACTGATGCAGAAGCGAAAGCCATTGAA…	Lin-Wang et al, 2014b
14	gene26825		Chalcone synthase 2, TT4	ATGGTGACCGTTGAGGAAGTCCGCAAGGCTCAACGCGCTGAGGGTCCGGCCACTGTCTTGGCCATCGGGACAGCGACACCACCCAACTGTATTGACCAGAGCACATACCCCGACTACTACTTTCGTATCACCAACAGTGAGCACAAGGCTGAGCTCAAGGAGAAATTCCAGCGCATGTGTGACAAATCTATGATCAAGAAGCGTTACATGTACTTGACTGAAGAAATTCTTAAAGAGAATCCCAGTATGTGCGAGTACATGGCGCCTTCACTTGATGCAAGACAAGACATGGTGGTAGTTGAAATTCCAAAGCTTGGAAAAGATGCCGCTGTCAAGGCCATTAAGGAATGGGGTCAGCCCAAGTCCAGAATCACCCACTTGGTCTTTTGTACCACTAGT…
15	gene26826	FaCHS	Chalcone synthase 2, TT4	ATGGTGACCGTCGAGGAAGTCCGCAAGGCTCAACGTGCCGAGGGTCCGGCCACCGTCTTGGCCATCGGGACTGCAACTCCTCCCAACTGTATTGACCAAAGCACGTACCCCGACTACTACTTCCGTATCACCAACAGCGAGCACAAGGCTGAGCTCAAGGAGAAATTCCAGCGCATGTGTGACAAATCTATGATCAAGAAGCGTTACATGTATTTGACTGAAGAAATTCTCAAAGAGAATCCTAGCATGTGTGAGTACATGGCACCTTCACTTGATGCAAGACAAGACATGGTGGTGGTAGAAATTCCAAAGCTTGGAAAAGAGGCCGCTGTCAAGGCCATTAAGGAATGGGGTCAGCCCAAGTCCAAAATCACACACTTGGTCTTTTGTACCACTAGT…	Lin-Wang et al, 2014b
16	gene27138		Chalcone--flavonone isomerase 1B-2 (Chalcone isomerase 1B-2) (probable)	ATGATTCCAGGATACAGGGAAAAAGTCTTCGCAATTATTGGCGTTAAAGTATATGCTGCGGGATTATACGTAAATCAGTCCATCTTAAATAACTTGAATGCTTGGAAAGGAAGACCAGCTGCTGAGATTCAAAAGGATCCATCCCTGTTCAGCTCCATGTTTCAATCTCCTTCTGAGAAATCATTACAGATTATTCTGGTTAGAGATGTTGATGGGAAAACATTCTGGGATGCCTTGAATGATGCCATCTCTCCAAGAATCAAATCACCCACTCCTGTTGATGAGTCTGCACTGTCCACATTTCGCAGTACCTTCGAAGGGCAACCCCTTAAAAAGGGAACATTCATATTTTTGACTTGGCTGCAGGCTTCCAAAATGCTTGTTTCTATCTCATCTAAT…
17	gene27804		Chalcone--flavonone isomerase (Chalcone isomerase) (probable)	ATGGTGTCATTCCGCTTCCCCTTCTCGTTTTCTCAGCCCCCAAAACCCACTCCCACTCCCCCTTCCTCCGCCACGCCACGTCCCTTCTCCGCTGCCGCCGCCTTAACTATCGCCGCAGGTGCGGCCGCATTCGCCGGAGTCGCTGCCGTCACGCACGCTAGCTCCTCTGCGGACCCGACGCGCCCATTTCTCCACAACGCGCTCAACTTGCTCTTGGCCAATCGTTCGCTGCCGCCTTGGGGTTCGCTGTCCCTGAACGACACTCCGGCCTCCGTCGTTGATTCCAAGAGCGGCGTGTCGTTTCCGTCTGTCCTGGCCGGGACTCGGCGGCTTCTGGGTATTGGGTTGAGGAGAAAACGCATACTGGGGTTGAAGAACATCGATGTTTATGCATATGGT…
18	gene32721		Chalcone synthase stlA (probable)	ATGAGTCAGGAAAGGAAGCGAGCTCGACTATCGACTATTAAGGAAAGGAAAGCTGCTAGCTTAGCTCACGCGAAGCTGAGGGTCCTTAAGGAGCGCCCTAATCGAAATCGAATAAGTCTCCTTGCTCTCAATGCCCGAGATGCCCCCTATTTGAGTTTGAGTAAGCCTTTATTCAAGCAGTTCCCTGCCAATCGAAGACCTTTTAGAATGGAAGCTGCCTGGTTCTCTCATGAAGACTTCGGCAATTTAGTCAGGCGGGTCTGGGAACAACAGGATCAATCTCTGCAGAGTACTCTGGCCTCCTTCAAGGAGTCTTGTCTGGGGAGAACTTACGAAGAAGAGACGGCTTCTCAAGCGAATTGA
5. Flavanone
1	gene35021		Flavanone 7-O-glucoside 2''-O-beta-L-rhamnosyltransferase (probable)	ATGCCGGATTGGATAGTACTCGATTTCGCTGCTCATTGGGTGGTCGACATTGCTAAAGAGTATGTCGTTCCATTAGTCTACTTCTCTGCTTTCTCCGCGGCTAGCAGTGTATTCTTTGGCCCCCCTGAAAATCTCTCTGGTGTGAACAGAAACTATGTTCTTCCATCACCAAAAAGCTTGACATCTCCACCAGACTGGATCGCCTTTCCTTCTTTGGTGGCGTTCAAGGAGTATGAAGCAATTTATGTGCCTCGAGGGTTTTGGGGTGCAGATAGTACTGGGATAAGTGGAGCTTCTAGGCTTGCCAAGATAATCAGCAAGTCAAGCTTTGGCACTTCAACACACCTTGGGGGTGAGTGTAAGCTGAACAAAGAACAATTTCATGAGATAGCTCATGGG…
2	gene35028		Flavanone 7-O-glucoside 2''-O-beta-L-rhamnosyltransferase (probable)	ATGGCAAGAGAACTCCATGTTGTGATTCTTCCATGGTCTGCCTTTGGCCATATAATCCCTTTGGTTGAACTCTCCAAAGCCTTAGCAAAAGCCAACATTCATGTCTCCTTCATATCTACCCCCAAAAACATCCAAAGGCTCCCCAAAATCCCACCTGAGTTACAGTCTCTCATAACAATGGTGCCCTTTCCTTTGCCAGCTTGGGATGCTGATCGGCTCGAAGGCGCCGAGGCCACGGTGGACATACCTTTCGAGAAGATGGACGACTTGAAGGTTGCATTTGATCTTCTAAAACAACCCTTTAAGCAGTTCATTGCTGATCAAGTACCAGATTGGATCATCAGCGACTTCGCTGCTCACTGGGCGGTTGACGTGTCCAAAGAGTACGGTGTTCCTCTT…
3	gene13530		Flavonol-3-O-glycoside-7-O-glucosyltransferase 1 (probable)	ATGGCAGATGAGATATGGATCGTTCCGTTCTTCGGTCAAGGCCATCTGTTTCCTTCAATGGAGCTCTGCAAGCACTTAGCCTCCAGAAACTTCAAGACCGTTTTGGTTATCTCATCCAAACTCTCCTCCACCGTACCCTTATCTCTCCGTCAATACCCACTTGTCGAAATCAATGAAATATCTGAAGCACCGCCGCTGGAGCCGAGTTCTCAGCCGCTTCACAGCCACCACGAACACCACAGCCAGATAGCACTCGGACTCAAGAAACTCCTCTCCACTCGAAACCATGATCAGAGCTCAGTCCGACCTCTTTATGCAGTTGTTGACATGAAGATGAGCTGGACTTTTGATATCTTCAACAGATATGAAGTTCCGGCAGTCAGCTTCTTCACCTCCGGC…
4	gene28169		Flavonol-3-O-glycoside-7-O-glucosyltransferase 1 (probable)	ATGTTCCTATTTTGTCTTGACTCGTTTAAAGGTGGTGTTTCTGCGGGTGTTCCTTTTCTTACGTTTCCAATAGCGATAGATCAAGGTATGAATGATAAGGCGATTGGGGAGGATTGGATGATTGGGTGGAGGGTGAAGAGTACAGAGGCTAAAATAGATCATTTGGTGACGAGCGAGGAAATTGCAGGGTTGGTGAAGACATTCATGGATTTGGAGGATGGGGAAGGGAAAGAAATGAGGAGAAGAACAAGAGAGTTTCAGCAGATTTTTCATGCTGCAATTGCTGAGAGTGGTTCATCTTCAGCGCCTTCATTGGTGACGGTTTTTAAGGCCATGAGCATTAAGCAAACTACTTTCCTGGGTGAATATGATGAGAGTGTTTAA
5	gene00958		Flavonol synthase/flavanone 3-hydroxylase (FLS) (probable)	ATGTCTCCGGCAATTGCAGTTTTGAGAGATGAGAATGAAGAGAGCCAGTACCAGAATGGAGTGAAGCGCTTGCATGAGAATGGAATAAGCAAAGTTCCAAGCAAGTACATACTTCCCGTATTAGAGCGACCCAGTAATACAAATCAACAGCAAGCAAATGTAAGCAAGAATAATCTCAAACTCCCCATCATTGACTTCCAAGAATTGCAGGGTCCAAATAGGCCCCAAGTCATTCAGTCCCTCGCCAATGCTTGTGAACAATACGGCTTCTTTCAGCTGGTAAACCATGGCATTCCAATCGAAGTTGTAAGCAATATGATTGAAGTGGGCACAAAGTTCTTTGATCTCCCATTTGAGGAGAGAGCCAAGTACATGTCCTCTGATATGCGAGCTCCTGTT…
6	gene01063		Flavonol synthase/flavanone 3-hydroxylase (FLS) (probable)	ATGGGTTCTGATTCTCATTACCAGATTCCGGCCATTGATTTCTCAATCATTTCTACGGAACTGGATCGAGGAACTCAAGGGTGGTACAATTTGTGCAAGAGGGTTAGAGAGGCTTGTGAAAATTATGGTTGCTTTGAGATAGTGTATGATAAGATACCTCTGGAGTTAAAGACAGAAACCTTCTCTATGTTAAGGCAACTTTTCAACCTTCCAGTGGAGACAAAGGAGAAGAATGTTGATCCAAAGCCTTTCCATGGTTACTATGGACGATATCCCGCAACTCCTTTCTACGAGAGCTTTGGCATTGAAGATTCCTCCAACTATGAGTCATTTAAAAGCTTCACTCGGTTGATGTGGCCAAATGGTCATGACCAGTTTTGCAACACTGTAGTTACTATG…
7	gene01064		Flavonol synthase/flavanone 3-hydroxylase (FLS) (probable)	ATGGGTTCAGACTCTCATTACGAGATTCCAGCCATAGAATTCTCAACCTGTTCAGCTAAACTGGACCGCGGAACTGAAAAGTGGTTCAGTTTGTGCAAGAGGGTAAGAGAGGCTTGTGAAAACTATGGTTTTTTTGAAGTAGTATATGATAAAATACCTGTAGAGTTTAGAGCAGAGGTCTTCTCTGTGACGAGGGAATTTTACAGCCTTCCACTTGAGACAAAGAAAAAGAATGTCAATCCAAAGTCTTTCCATGGTTACTATGGACAGTTCCCCCAGGCTCCTTTGTACGAGAGCTTTGCCATTGAAGATGCCTCCAACTATGAATCCCTTACAAGCTTCACACACCAAATGTGGTCTGATGGTCATGACCAGTTTAGCAACACTATGAGTGGCATG…
8	gene06992		Flavonol synthase/flavanone 3-hydroxylase (FLS) (probable)	ATGGCATCCTACCAGATGGCCAATGACATCAACTCTCTTTCCCTTTCCCCAAATTTCATTCTCCCAGAGAATCACAGGCCACACCTCACTCAGGTTTCAACTTTGGATTCAATACCTATCATCGACTTGAATGACACTGACACCATCAATTTGGTTCAGAAGATATCACAAGCTTCTGAGGTCTATGGCTTTTTCCAGATCATCAACCATGGAGTACCTGAGGAGTTATGCAATAGAATGATGACTGCTTATACCCAATTCTTCAAACTTCCTGCTGAAGAAAAGGCACAGTACTTCACTACAGATCACACCAAACAGGTTAAGCTTTTCAACTATTTCCTCAAGATTCAAGGTCAAGAAAAGGTCACCATGTGGAGCGAAACCTTTTCCCATTTTTGG…
9	gene10124		Flavonol synthase/flavanone 3-hydroxylase (FLS) (probable)	ATGGGTAGTATTCCTAACACAGAGGCTAAGATTCCGGTCATAGACTTCTCCGGCGACGACTTAAAGCCCGGATCAAGTTCATGGCTGGAAGCCTGCAACAAAGTCTGCAACGCACTCGAAGACTACGGTTGCTTTGTGGCAACATTGTCAGATGCAGACTGTCTAGAGCTTCACAACAGCATCTTTGGTAGCTTGGACGACTTGTTTGATTTTCCCAAAGAGATCAAGCTCCAGAACACTTATCAGAAGCCTTTCCGTGGTTACCATTCACCTAACTCTATTCATGAAGGCTTGGGGATCGATGATCCCACAGACCCTGAGGCTACTCATAAGTTCACCAAACTCTTCTGGCCCGATGGAAATCATCGTTTCTGTGAGACGGCAAATTCATATGCCAAG…
10	gene11130		Flavonol synthase/flavanone 3-hydroxylase (FLS) (probable)	ATGCCGGTAGAGAGAGTTCAGGCATTGGCCTTTGGCGGGATCAAGGAGCTCCCGACCAAGTTCATCCGCCTCTTCCATGAGCAGCCACAGAACAGCAAGGCCGTGGAGGGAGTTGCAGTGCCGGTCATTTCCCTAGCATCGCCACATGAGGACCTTGTGGAAAAAGTTGCCGAGGCAGCTACTGAGTGGGGGTTCTTTCTCATCACTGACCATGGGGTGCCAGCTTCATTGATAGAGGAGTTACAGAAGGTTAGCAAAGAGTTTTTTATGCTGCCACAGGAGGAAAAGGAGGCCTATGCAAATGACCCTGCTAGTGGCAGATTTGATGGGGAAGTAAATGAGGAGTACAAGAAGGAAATGCTGAGAGTGACAGACAAGCTATTGGAGGTGCTTTCAGAG…
11	gene23698		Flavonol synthase/flavanone 3-hydroxylase (FLS) (probable)	ATGGAAGAATATTTCAAAAGACTGAGAGTTATAGTAAAGTGTTTGGGAAAGGCAATTTCAAAGGCCATGGGATTTGAAGAATGCTACATCGAAAAAGCTTTTAAGCTCAACTCAGGGTTCGATGTGTCTGCCATGAACTTATACCCACCCAATTTCAGATCAAAAGGTTCTATTGGTGTGCCTAACCATACTGATCCTGGCTTCTTCGTTTCGCTCATCCAAGACGTGAATGGTGGCCTGCAAATACTATCCCATAAGGGAGACTGGATCAATGTTAACATGCCCCCTAATGCCATTTTCATAAGCCTTGGGGATCATCTCGAGAAGCCCATTCGCAATGGAGGTTGTGCGGTGGATTCACTGCCAAGAATGCGAAGACGGTTCGTCAAGGAATCTCAG…
12	gene11126	FaFLS	Flavonol synthase/flavanone 3-hydroxylase (FLS) (similar to)	ATGGGGGTAGAAAGAGTGCAAGACATTGCATCTACAATTTCCGAGGACACAATCCCGGCGGAGTACATTAGGTCGGAGAATGAGCAGCCGGGAATCACCACCGTCCCTAACACAGTCCTCGAATGCCCTACCATTGATTTCAGCGACCCTGATGAGGAGAAGCTCCTCAAACAAATCTTCGAGGCCAGCACCGACTGGGGCATGTACCAAATCGTGAACCATGACATTTCCAACGAGGCCATATCCAAGTTACAGGCCGTCGGAAAAGAGTTCTTTGAGCTCCCGCAGGAGGAGAAAGAGGTTTACGCAAAAGATCCCAACTCAAAGTCCGTGGAGGGTTACGGTACATTTTTGCAGAAGGAACTGGAAGGGAAGAAAGGGTGGGTGGATCATCTGTTC…	Miao et al, 2016
13	gene06007		Flavonol synthase/flavanone 3-hydroxylase (probable)	ATGGGATCAGAAACCCCTATCAAACTTCCCACCATAGATTTCTCCATGCCAAACCTCAAGCCAGGCACCACCGAGTGGGACTCAGTTAGAGCTCAAGTCCGCTTTGCACTCGAAGAGTATGGTTGCTTCGAGGCTTTGTTTAACAAAGTTCCTCTAGACGTTCAAAAAGCCATATTTGAAGCAACAGAAGAGCTTTTCGACCTCCCTTTACAAACCAAATTGCGAAACGTTTCACAAAAACCCTTTCATGGCTATATCGGGCAATACCCCATGGTGCCACTATATGAGAGCGTGGGTATTGATGAAGCAAATGTCTATGGACAAGTTCAAAGTTTCACACACACTCTTTGGCCTCAACAAAACCCAAATTTTAGCAAAACTGTTCATTCCTTCTCGGAG…
14	gene14611	FaF3H	Naringenin,2-oxoglutarate 3-dioxygenase (F3H) (putative)	ATGGCCCCTACTCCTACTACTCTGACCGCCATAGCGGGGGAGAAGACCCTCCAACAGAGCTTCGTCCGCGACGAAGATGAGCGCCCTAAGGTGGCCTACAACCAATTCAGCAATGATATTCCGATCATTTCCCTCTCCGGCATAGAAGAGGTCGAAGGCCGCCGCGCTGAGATTTGCAAGAAGATTGTTGAGGCCTGCGAGGACTGGGGCGTTTTCCAGATTGTTGATCACGGCATCGACCCCAAGCTCATCTCGGAAATGACTCGTCTCGCCAGAGAGTTCTTCGCTTTGCCGCCGGAGGAAAAGCTCCGTTTCGACATGTCCGGTGGCAAAAAGGGTGGCTTCATCGTTTCCAGCCATTTACAGGGAGAGGCGGTGCAGGATTGGCGCGAGATTGTG…	Lin-Wang et al, 2014
6. Dihydroflavonol (DFR)
1	gene02203		Bifunctional dihydroflavonol 4-reductase/flavanone 4-reductase (DFR) (probable) [Cinnamoyl-CoA reductase - Lin Wang 14]	ATGGCTCCCGCAGCTTCGGATCCTTTCGACGACCTCCACCACACCATGAGCTCCACCACAGTTTGCGTAATGGATGCGTCGGGCCACCTCGGCTCGACCCTCGTCCGGCGCCTTGTTCAGAGGGGCTACACAGTCCACGCTGCGCTCCAGAGCCATGGGGAATCGAAGTTGGGTTCGGTTTCGTTTGAGAATAACAAGAGGCTGAAGATTTTCCATTTAGACCCGTTTGATTACCAGAGCATAGTCGATGCTTTGAAGGGCTGTTCTGGCTTGTTCTACACCTTTGAGCCTCCACAAGACCAGCCCGACTATGATGAATATATGGCGGATGTAGAGGTAAGAGCGGCACACAACGTTCTAGAAGCATGTGCCCGAACCGAAACCATAGACAAGGTAGTG…
2	gene10343		Bifunctional dihydroflavonol 4-reductase/flavanone 4-reductase (DFR) (probable)	ATGGCAATGGAAGAGGTGGTGGTGCCAAACCCATTGATGATCTCTTTGAAGGAGGAAAATAAAAGCTGTGTAAACTATGCATTCAGGTGCAGTTGGGATATTTCAAGAGAGAAGAACCTGGTCTGTGTGACCAGTGGGAATTCATACCTGGGTTCTCACATAGTTAGAGCTCTTTTGGCGCACGGATACCTGGTTCGAGTCACCATTCAAAACCAAGAGGATTATGAAGACATGAAGAAGCTAATGAGAGATGAAGAGATACACCAGCTAGAGAGTGTTGTTGTGGCAAAGATGGGAAACTTGGATATGCTTTGTGATGCTTTTAGGGGTTGCCATGCAATTTTTCATAGCTCCTCCTTCATTGATCCACATGGTGTCACTGGTTATTCTGGACAGATG…
3	gene14712		Bifunctional dihydroflavonol 4-reductase/flavanone 4-reductase (DFR) (probable)	ATGAGCAAGGTCGTCTGCGTCACCGGTGCTTCCGGTTACATTGCTTCATGGCTCGTCAAGCTGCTCCTCCAACGCGGCTACACTGTCAAGGCCTCTGCAGAACTACTTGATCCTGCAGTAAAGGGAACACTTAATGTTCTGAACTCGTGTTCAAAATCCCCATCTATCAAACGGGTGGTTTTAACATCTTCTATAGCCGCAGTTGCATATAATGGAAAGCCTCGAACTCCTGATGTAGTTGTTGATGAGACATGGTTTACTGATCCAGGTGTCTGTAAGGAACAGAAGCTATGGTATGTGCTTTCAAAGACTTTGGCAGAGGATGCTGCCTGGAAATTTGTAAAGGAGAAGGGAATTGACATGGTTACCATTAATCCTGCAATGGTTATTGGTCCTCTA…
4	gene17126		Bifunctional dihydroflavonol 4-reductase/flavanone 4-reductase (DFR) (probable)	ATGGATCAAAATCTTGAATCCAAAGGCAGAGTTTGCGTTACGGGAGCTTCTGGCTTTCTAGCATCTTGGCTTATTAAGCGACTTCTCTTGTCAGGATATCATGTCACTGGAACTGTCAGAGATCCAGGCAACCAGAAGAAACTGGCACATTTGTGGAGGCTGGAAGGAGCTAAAGAAAGACTGAGATTGGTGAAGGCTGACTTAGTTGAAGAAGGTAGCTTTGATGATGCAATCTTGGGGTGCCATGGTGTTTTCCACTCAGCTTCTCCTAAAGAAATATTGGATCCGGCTATTAAGGGCACGTTGAATGTGCTTCGTTCATGTAAGAAGAATCCATCTCTAAGGCGTGTGGTTCTCACTTCGTCTACTTCAGCTGTAAGGGTGAGAGCTGGTGATGAT…
5	gene19407		Bifunctional dihydroflavonol 4-reductase/flavanone 4-reductase (DFR) (probable)	ATGGAAGAGGAAAAAGGTCCAGTTTGCGTGACGGGTGGAACTGGATTCATCGGCTCATGGCTCGTTATGAAGCTTCTGCAAAATGGTTACACTGTTCGAACTACCGTTAGACCTGACCCAGAATGCAAGAGAGACATCAGCTACCTCACAAGCCTGCCTAGAGCATCAGAGAAGCTTCACATCTTTGATGGGGATCTGAACCAACCTGAAAGTTTCAATGCAGCAATCGAAGGATGCACCGGGGTCTTCCATGTAGCTCATCCTATGTCTAACAAAGAACTTGATGAAGCATCGGTAACCAAACAATCTGTAGAAGGAACCCTAGGAATATTGAAAGCTTGCTTAAATGCCAAGACTGTGAAGAAGGTTGTTTACACTTCTAGTGCAGCAACTGTTGCA…
6	gene28208		Bifunctional dihydroflavonol 4-reductase/flavanone 4-reductase (DFR) (probable)	ATGGCGGAAGAGAAAGCAAATGAAACCGCAGCCACCAGAGAAGTAGAGGAGGCGCCGAAGATTGAGCCTATCCGGATGCCCACGCCGGAGGAGATTCGCGGCCAAGACATGATGAACAACTGTGCTGTGAAAACTGTGATTAGTGGAGTCATGGATGTTCGCAGGTTGTCTGTGTTCAAATTTACTGCTAGGGTTTTGCTCAAATTAGTGAACTCTACTAGAAGGTGTGGAATGCTGTTGTACTTTGATCTTGAATGTGAAGATGAAGAATTCAACTGTGCCTTCCATAGTGTGGCTTTTAGGATCTTGAACTCGAATTGTAATGATGGTTTGGTCTTTAACTGTTGTTGGGATTTCATAGGTGGTGGACTTGGGTTGATGATGGGTTTGTTTCTTGGG…
7	gene29344		Bifunctional dihydroflavonol 4-reductase/flavanone 4-reductase (DFR) (probable)	ATGGGAGAGAAAGAAACGGTGTGTGTAACTGGAGCTGGAGGCTTTGTGGCATCTTGGGTCACCAAGTTGCTTCTCTCTGAGGGCTACAAAGTTCATGGCACTGCTAGAGACCCATGTAATGAGAAGAATGGTCATTTGAAGAAGTTGGTAAACGCTTCTGAGAATTTGCAACTGTTCAAGGCAGACTTGTTCGACTTTGAAGGTCTTTGTGCTGCCATTTCTGGGTGTTCTGGTGTTTTCCATGTTGCCTCCTCTGTTCCTTCCGACGAAAATTCCGGAGAATTTATCGAACCTGCTCTGAGGGGCACACGGAATGTACTAGATGCATGTATCAAGGCAAAAGTAAAGAGGGTTGTGGTCGTGTCATCTGCTGGTGCTGTTGTATACAACCCGAAATGG…
8	gene29478		Bifunctional dihydroflavonol 4-reductase/flavanone 4-reductase (DFR) (probable)	ATGGATGGAGAAGGGAAGGTTGTGTGTGTCACAGGAGCTTCTGGTTTCATAGCTTCATGGCTGGTGAAGCTCTTGTTACAGCGAGGCTATGTTGTCAAAGCCACCGTTCGCGACCCAAATGATCCAAAGAAAACAGAACACTTGCTCGCACTTGATGGAGCAAAGGAAAGGCTTCATTTGTTCAAAGCAGACTTGTTGGAAGAAGGATCTTTCGACCTTGTTGTTGATGGATGTGAAGGTGTTTTCCATACAGCATCTCCGGCAGAACTGATTGATCCTGCTGTAAATGGAACGCTTAATGTTCTTAAATCATGCACAAAATTTCCAACAATCAAGAGGGTAGTTTTAACATCTTCCATGGGTGCAGTTTTATACAATGGAAGACCTTTAACCTCTAAT…
9	gene29482	FaDFR4-1	Bifunctional dihydroflavonol 4-reductase/flavanone 4-reductase (DFR) (probable)	ATGAGATGCGGAGGAGGGAAGGTTGTGTGTGTGACAGGAGCATCTGGGTTCATAGCTTCATGGCTGGTCAAGCTCTTGTTGCAACGAGGTTATACTGTTAAAGCCACTGTACGGAACCCAAATGATCAAAAGAAAACAGAACACCTACTCTCACTTGATGGAGCAAAGGAAAGGCTTCATTTGTTCAAAGCAGACTTGTTAGATGAAGGTTCTTTTGATTCTGTAGTTGATGGTTGTGAATGTGTTTTTCATAAGCCATCACCTGAGACACCTGTAATAGTTCCAGCCACTGACCCACAGGCAGAATTAATTGACCCTGCTTTGAAGGGTACTCTTAATGTCCTTGGATCGTGTGTGAAGATTTCGTCTGTCAAAAGGGTGGTTATCACATCCTCTATG…	Medina-pouche et a., 2014
10	gene31464		Bifunctional dihydroflavonol 4-reductase/flavanone 4-reductase (DFR) (probable)	ATGGAGGGTGAGAATGAAAAAGTGTGCGTAACAGGAGCTGGAGGATTTGCTGCCTCCTGGGTCGTCAAGCTTCTTCTCTCTCGGGGCTATATTGTCCATGGAACCGTCAGACAACCAGGTGATAGCAAGTATGAGCACTTGAACAAGCTTGAGAAAGCATCAGAGAATCTGAAACTGTTCAAGGCAGATTTGCTGGACTATGATTCACTATGCTCCGCGATTTCGGGATGCAGCGGTGTGTTCCATGTGGCCAGTCCTGTACCTACAACCGAGGTAAAAGACCCCGAAGCAGAAGTACTTGAACCAGCTGTGAGGGGAACACTTAATGTGCTGAAAGCTTGCTTAGAGGCCAAGGTGAAGAGAGTTGTGCTTGTGTCCTCTACAGCTGCTGTTGTGATG…
11	gene32333		Bifunctional dihydroflavonol 4-reductase/flavanone 4-reductase (DFR) (probable)	ATGAGGCAGACTGCAGAAAAGACTCAAAAGAGAGACTGCGAGAGAAAACTGCGCCGAACCGTCGGTTTCGGTCCGGTTCAGGCCGGTTTTGCGGTTTACGGGTCCAAAAGTCCCAGGCCTATCTATGACCCGAAGAACGTTCATTTGAGAGAGCTTGAAGGAGCCAGAGAGAGGTTGACCTTGCGAAAAGCCGATCTTCTCAATTTCGACAGCCTTAAAGATGCCATTGCCGGCTGTGATGGCGTTTTCCACACAGCATGCCCTGTAACTGATGATCCGAAACAAATAGTGGAGCCGGCGGTGATCGGAACGAAGAATGTGATGGTTGCTGCTTCTGAAGCCAAGGTTAAACGCGTGGTCTTGACATCTTCAATTGGTGCCGTCTACATGAACCCACCA…
12	gene15174	FaDFR4-2	Bifunctional dihydroflavonol 4-reductase/flavanone 4-reductase (DFR) (putative)	ATGGGGTTGGGAGCAGAATCCGGATCCGTTTGTGTGACGGGCGCCTCCGGTTTCGTCGGTTCATGGCTCGTCATGAGACTCCTCGAGCGCGGCTACACCGTCCGAGCCACCGTGCGAGACCCTGCTAATTTGAAGAAGGTGAGACATCTGCTGGAGTTACCACAGGCGGCCACGCTACTGACGCTGTGGAAGGCGGACCTGGACATCGAGGGAAGCTTTGATGAGGCCATTAAGGGATGCACCGGAGTGTTTCATGTCGCCACGCCTATGGATTTCGAGTCCGAGGACCCTGAGAACGAAGTGATAAAGCCAACAATAAATGGGATGTTAGACATCATGAAAGCATGTCTCAAAGCAAAGACAGTTCGGAGGGTGGTGTTTACATCTTCGGCCGGAGCT…	Lin-Wang et al, 2014b
13	gene15176	FaDFR4-3	Bifunctional dihydroflavonol 4-reductase/flavanone 4-reductase (DFR) (similar to)	ATGGACCAATGGACTAGTAAAGGTGATGCTACTGCCGAAATTGTAGTGTTCTTGATAATTTGTTTGGTTTGGCAGAATGAAGTGATAAAGCCAACAATAAACGGGGTGTTAGACATCATGAAAGCATGTCTGAAAGCAAAGACTGTGAGAAGGTTGGTGTTTACAGCTTCTGCTGGATCTGTAAATGTTGAAGAGACCCAAAAGCCGGTCTACAACGAAAGCAACTGGAGCGATGTCGAATTTTGCCGGAGAGTAAAGATGACTGGTTGGATGTATTTTGTATCAAAAACTCTGGCTGAGCAAGAGGCATGGAAGTTTGCAAAAGAAAACAACATTGATTTCATTACCATTATACCAACTCTGGTCATCGGTCCATTTCTCATGCCGGCTATGCCGCCG…	Lin-Wang et al, 2014b
14	gene03288		Dihydroflavonol-4-reductase (DFR) (probable)	ATGGAGGGTTCAGAATCAGAGGGCAATAGAAATGGAGCTCCGGCAGTTTACTGTGTCACCGGAGCCACCGGTTATATCGGATCTTGGTTGGTGAAGACTCTTCTTGAAAGAGGCCACACGGTTCATGCCACAGTACGCGATCCTGAATGTTATAAAAGCCTAAATGATCAGTTACCTAATATCACAGCCAAGTGTTTGCACCTATTACCATTATGGGCCGGCAGTGACCGGTTGAGATTACTCCGAGCTGATTTGGAAGAAGAAGGAAGCTTCGATGAGGCTGTTAAGGGCTGTGATGGCGTTTTTCATGTTGCAGCATCCATGCAATTCAGTGTTCCTGCGGCAGAGAACAGTGAGGGTTATGTTCAATTGAATATCATCGACCCTGCAATCAAAGGA…
15	gene03747		Dihydroflavonol-4-reductase (DFR) (probable)	ATGCCTGAATATTGTGTGACTGGAGGTACAGGGTTCATAGCTGCTTACTTGGTGAAGGCTTTGCTAGAAAATGGCCATGTTGTACGGGCTACTGTGCGAGACCCAGAGGATTTGGGGAAGGTTGGTTATCTTTGGGAGTTGAATGGAGCCAAGGACAGGCTTAAGCTGATCAAAGCTGATCTAATGGTGGAAGGAAGCTTTGATGAAGCCATGCAAGGCGTTGATGGGGTTTTCCACACCGCGTCACCGGCGACCTTGATTGATCCATGTATAAAGGGCACTTTGAATGTGCTGAGTTCCTGCTCGAAAGCACGCGTTAAAAGGATTGTGCTCACATCTTCTTGTTCTTCAATAAGATACCGTTACGATGCCCAAGAGGCCTCTCCTCTCAATGAGTCA…
16	gene15845		Dihydroflavonol-4-reductase (DFR) (probable)	ATGCCTGCTGATCACAGCTCTTCACTTTCCGGCCATGGCCAAACTGTGTGTGTCACCGGAGCCGGAGGCTTCATCGCTTCTTGGTTGGTGAAGCTCCTGCTGGATAGAGGCTATAATGTGAGAGGAACCGTCAGAAACCCAGAGGACCCAAAGAATGCTCATCTGAGGGAGCTGGAAGGAGCCAAAGAGAGGCTGAGCTTGCGGAAAGCCGATCTTCTGGATTTCGAGAGCCTGAAAGAAGCCATTAACGGCTGTGATGGCGTTTTCCACACTGCATCGCCTGTAACTGATGATCCGGAACAAATGGTGGAACCGGCAGTGAATGGAACAAAGAATGTGATCGTTGCCGCTGCTGAAGCCAAGGTTAAACGCGTCGTCTTCACGTCTTCAATCGGTGCC…
17	gene19406		Dihydroflavonol-4-reductase (DFR) (probable)	ATGGAAGATGTCAGAGGCACAGTTTGTGTAACTGGTGGAACAGGATATGTAGCCTCATGGCTGATTCTGAGACTGCTTCAGCATGGTTATTCTGTGCGAGCCACCGTTAGATCCAGCCCTGCTGAAGGCAAGAGAGATATAAGCTACCTGACAAGCCTACCAGGAGCACAAGAGAAACTCCAAATCTTTCATGCAGATCTCAACAACCCTGAGACCTTCAATGAAGCCATCCAAGGCTGCACCGGTGTCTTCCACCTTGCTCACCCCATGGACGTTGAAGGAAAAGAACCCGAGGAAGTCGTAACCAAACGAGCCCTGGAAGGAACGCTGGGAATTTTGAAGGCATGCCTAGATTCCAAGACTGTGAAGCGAGTGGTTTACACTTCTAGTTTGGCCACG…
18	gene19409		Dihydroflavonol-4-reductase (DFR) (probable)	ATGGAGGCAGAAAAGGGGCCAGTTTGTGTAACAGGTGGAGCTGGATTCATCGGCTCATGGTTAGTTATGAGGCTTCTGCAAAACGGTTACACTGTTCGAACTACTGTTAGACCTGACCCAGAATGCAAGAGAGACATCAGCTACCTCACAAGCCTACCAGGAGCATCAGATAAGCTTCACATCTTCAATGCAGATCTAGACCAACCTGAAAGTTTCAATGCAGCAATTGAAGGATGCACTGGAGTCTTCCATGTTGCCCATCCTAATCCTCTGAAAGAACAAGATGAAGAAATTGTAACCAAAAAATCAGTAGAAGGCACTCTAGGCATACTGAGAGCCTGCCTGAAGTCCAAGACTGTAAAAAGGGTTGTATACACTTCTAGTGCAGCAACAATTTCT…
19	gene26445		Dihydroflavonol-4-reductase (DFR) (probable)	ATGGAGAAGAAGAAAGTCTCAAGACTTTGTGTAACAGGAGGTTCTGGATATATTGGCAGTAGGCTTGTCAAAAAGCTCCTGGAGAAGGGCCACACAGTCCATGCCACTCTCAAAAACTTAGAGGATGTATCAAAAGTAGGCCTTCTGAAGTCTCTCCCCAATGCAGACACCAATTTGTTGCTGTTCAGAGCTGACATATACAATCCTAATGACTTCGAACCTGCTATTGAAGGGTGTGAGTTTGTTTTTCATCTTGCAACTCCTAGGCAACATAACTCCCAAATCTCCCAGTACAAGGACACAGCTGAAGCTGCTATTGCTGGGGTGAGAAGCATTGCTGATTCTTGCATTCGGTCGCAGACAGTTAAGCGACTGATCTACACTGCAAGCATACTTTCT…
20	gene28428		Dihydroflavonol-4-reductase (DFR) (probable)	ATGGGGAGGGAAGAAGATCACGAGCTTCTCCAAGAGCTCCGCCGCATGTTGGTCGCCTCCGCCGGCCAAGACAAACCACAGCTTCCACAAAAACGCTTCTCAGTCAAAAGCGCTTCTACTGATCATGACTCGGATAACAAGCTGGTATGCGTCACAAGCGGCGTTTCCTTCTTGGGTCTCGCCGTCGTCAACCGCCTCCTCCTCCGCGGCTACTCCGTCCGCATCATCGTTGACAACTCCGTGGACGTTGAGGAACTGAGGGAGATGACGACGGCGAATGTTAACGTCACTGTAGTTATGGCGAAGCTAGCAGAAGTTGAAAGCTTATCACAAGCATTTCAGGGATGTCGTGGCGTCTTCCACACCTCTGGATATACCGACCCTGCTGGCCTCTCGGGG…
21	gene29275		Dihydroflavonol-4-reductase (DFR) (probable)	ATGGCTTCATCATCGGAAAAGGCCGTGTGCGTCACCGGCGGCAATGGCTTCATCGGCTCCTGGCTAGTCAAGACCCTCTTAGAACGCGGCTACACTCCCGTCCACGTCTCCATCTACCCCGGCTCCGACGCCTCCCACCTCTTCGCCCTCCCCGGCGCCTCCCCCGCCACCCTCACCGTCTTCGAGGCCGACATCCTTGACGCCGACGCCGTCTCCAGAGCCGTCCAGAATTGCAAGGGCGTCTTCCACGTGGCCTCCCCCTGCACCCTCGACGANNNNNNNNNNNNNNNNNNNNTCAATGTCCTCCAGGCCGCTTCCAGCTTCGGCGTCCGGCGCGTCGTCCTCACCTCCTCCATCTCTTCCATGGTCCCCAACCCCGGTTGGCCCAGCCACAAAGTC…
22	gene29479		Dihydroflavonol-4-reductase (DFR) (probable)	ATGAGCGGAGCAAAGAACAATGTTGTGTGTGTAACAGGAGCTTCTGGTTATATTGCATCATGGCTGGTCAAGCTTTTGTTAGGACGAGGTTATATTGTCAAAGCCACTGTTCGGGACCCAAACGATCTGAAGAAAACAGAACACTTGCTTTCGCTTGATGGAGCAAAAGAAAGGCTTCACTTGTTTAAAGCAGATTTGCTAGATGAAGGATCTTTTGACCATGCGGTTGATGGATGTGATGGTGTTTTCCATACAGCATCTCCGGTACTATTTTCATCCATCAGCGACCCACAGGCAGAACTAATTAACCCTGCTGTGAAGGGAACACTAAATGTTCTGAAGTCATGCAAAAAATTTCCAACTGTCAAGCGAGTGGTTTTGACATCTTCTATAGCTTCT…
23	gene29483		Dihydroflavonol-4-reductase (DFR) (probable), CCR	ATGAGTTGTGGAGAAAGCAAGGTGGTGTGTGTGACAGGAGCATCAGGGTTCATAGCATCATGGCTGGTCAAGCTCTTACTGCAACGAGGGTATACTGTCAAAGCCACCGTTCGGGATCCAAATGATCAAAAGAAAACAGAACACCTGCTCTCACTTGAAGGAGCAAAGGAAAGGCTTCATCTATTCAAAGCTGACTTGTTAGATGAAGGTTCTTTTGATTCTGTAGTAGATGGTTGTGAATGTGTTTTCCATACGGCATCCTCTGTACTTCTTTCAGTCACTGACCCTCAGGCAGAATTATTGGACCCTGCTTTGAAGGGAACGCTTAATGTCCTTGAATCGTGTGTGAAGGTTCCCTCTGTTAAAAGGGTGGTTATAACATCCTCTATTGCAACAGTT…
24	gene31465		Dihydroflavonol-4-reductase (DFR) (probable)	ATGGCACTTCAGAACGGAAGGTTTTGTGTTACAGGTGCTGGAGGCTTCGTTGGCTCCTGGGTCGTTAAGCTTCTTCTCTCCAAGAACTGCATAGTCCACGGAACCATCAGAGAACCCACGGATGCAAAGTACTCTCATTTGAAAAAACTTGACAAGGCATCTGAGAACCTGAAACTGTTCAAGGCGGACTTATTGAATTATGACTCCCTTCGCACGGCAATTGAAGGATGTGATGGAGTGTTTCATGTTGCCAGTCCAGTTCCCCCCGGCAGTGTGCCGAATCCTGAGGCAAGTGTAGAGATAATTGAACCTGCTGTTAAGGGGACACTTAATGTACTTAAAGCATCTCTTGAAGCAAAAGTCAAGCGCGTTGTTTTTGTGTCTTCTGTTGCTGCTGTC…
25	gene09081		Putative dihydroflavonol-4-reductase (DFR) (probable)	ATGTGGGGATTTGGGGGTCGGTATTATTGGGGAAGAAAAGAGAGGAGGAAGGATGGGATTGAAGGGATAGTGGTGGTGTTCGCATGGATGTCTAGCGATGAGAAGCATTTGAAGAACTATGTGCAGCTCTACTCGTCTTTGGGTTGGAACTCGTTAGTCTGCCACTCTCAGTTTCTCAATATGTTCTTCCCTGAGAAGGCCACAACTCTAGCAACTGATATTATAAATGAACTTGTTCAGGAGCTGAAGGTTAAGCCTTGCCCAGTGGTCTTTGCTTCTTTTTCTGGTGGTCCAAAAGCTTGTATGTACCAAGTTCTTCAGGATGACTGTCGACTGGTTAGAGACTGTATATCGGGCCATATATATGATTCCAGCCCAGTGGATTTTACTAGTGATCTC…
7. Leucoanthocyanidin (LDOX/ANS)
1	gene15078		Leucoanthocyanidin dioxygenase (LDOX) (probable)	ATGAGGACCTTCAATTGGGTTGAAGATAAACTACTTGGCAGAGGTATACCAGAAGGTCTGAATGTGGAGTCTCCTGCTCAGTATGGAACTGCAACCTATCCCAAGGGCATCATCCATCTTCAGTACAGAAATACCGGCCTTGTGTCAAGTGGGAAGAGTGTGCGGACTCTGCAATCATGA
2	gene20980		Leucoanthocyanidin dioxygenase (LDOX) (probable)	ATGAATTGCCCGCAGGATTGGCCTGAGCCTATTGTCCGAGTACAGTCCCTGTCGGAAAAAGGCGTCGTGCCTGACCGCTACATCAAGCCCTTAACGGAAAGACCAAGCTCCGACCACCCCATCCACGCCAATATCCCCATCATCGACTTCCAACCCTTGCTTTCATCATCATCAGACGACGACGATGGCCTTCGTGCCGCCACACTTGATAAAATCTCAGAGGCTTGCCGGGACTGGGGCTTCTTTCAGATTGTGAACCACGGCGTCAGTCCGGAACTGATGGACAAGACGCAGAAGGTTTGGCGGGAGTTTTTCCATTTGCCGATGGAGATGAAGCAGGCCTATGCTAACTCACCCAAGACTTATGAAGGGTATGGGAGCAGGCTTGGAGTTGAGAAA…
3	gene22073		Leucoanthocyanidin dioxygenase (LDOX) (probable)	ATGGCACCTACAACAGCCAACGTTGCCGACGATGCTAAAGTAGCAAGCATCAAGACACTTACCGGCACCGAACTCAACGCCGTACCGTCGGAGTACACCTATGTCAAGAATCCCAACGATCAAGGTGATGCAAGCGCCCCAGAACACTCAATCCCCACCATCGATTTCGCCCATCTCACCTCAAGCTCCCCTGAACTCCGGTCCAAAGCCATTGAAGAGCTAGGCAGAGCTTGTCAGGAATGGGGCTTCTTTCAGGTGATCAACCATGGTGTACCTGAGAGCCTGATGAAATCAATGATCGAGGCGTGCCACAAGTTTTTTGAACTTCCTGAGGAGGAGAAGAAGGAGTTCCAATCAAGGAAGCTGTTGGAGCCAATCAAGTGCGGGACAAGCTTTAAC…
4	gene23696		Leucoanthocyanidin dioxygenase (LDOX) (probable)	ATGGCTGAGACTATGTGTCCAGTGCTTATCAATCATAGGCCTTTCGAACCCAGCACTACCTTGAACAGCTCCCATCACTCATCCTTCATGGACCAAAACCCTATTGTCGACACCATTGTGGCTGTCGATGATATTGAAATCCCCACAGTTGATTTCTCTGTGCTACTCTCTGATGATCTTGAAAAAAGATCCAAGGCTATTGAAAACATCGGCCATGTCTGCGAGGACTTTGGCTTCTTCTATCTGGTTAATCATGGGGTGTCAGATGAGGTATTTGAGAGTGTTTTCAAAGGAATAACTGACTTCTTCAATCCATCGGAAATCGAGGATCGGAAGCAGTATGAGAAAAAGAATCCAACAGATAGAATCCGATGGGGTCTTCGATCTTCTCTTGGGGAG…
5	gene32347	FaLDOX	Leucoanthocyanidin dioxygenase (LDOX) (putative)	ATGGTGACTGCTGCATCCGTTGGTTCAAGAGTCGAGAGTTTGGCCAGCAGCGGGATCTCAACGATCCCAAAGGAGTACGTGAGACCCGAAGAGGAGCTCGTTAACATCGGTGACATCTTCGAAGACGAGAAGAGCACCGAAGGGCCTCAAGTACCTACCATTGATTTGAAGGAGATAGACTCGGAGGACATCAAGGTGAGGGAGAAATGTAGGGAGGAGTTGAAGAAAGCAGCCATCGACTGGGGTGTCATGCACCTTGTCAACCATGGCATCTCCGACGAGCTCATGGAACGGGTCAAGAAGGCCGGAAAAGCCTTCTTTGATCTTCCCATTGAGCAGAAGGAGAAGTATGCCAATGATCAGGCCTCCGGCAAAATTCAAGGCTACGGAAGCAAGCTT…	Lin-Wang et al, 2014b
6	gene19220		Leucoanthocyanidin reductase (LAR) (probable)	ATGGATACTGATTTTGCCGTTAGATCTCTGGAAAATGGAAAGCACCAGGGTTTGTGTTACAGGAAGCTCAAGCTACCTTGGTTCTTGGCTTGTGAAGAGTCTCCTAGTCTCCTAGAGAAAGGATATAATGTTCATGCAACAGTGAGAAACAGGGGTGATGCCTCTAAAGTGGGACTTCTTAAGGGTCTTGTTCCTAATGGCGAACACAACAGGTTAAGATTGTTTGAAGCTGACATATATGGATCCGGCTCTTCTAAAATAGGAGTCCGTGAAGTTCAAGCTCAACCATCAAGAAAGAGAAACACCAGATCGTCTAATAAAGATCAATCACTACCTCAACCATCTGAGTTCAAGGACACTTCTGAAGCAGCAGTTTCTGGCCTAATGAGCATTGTGGAG…
7	gene19221		Leucoanthocyanidin reductase (LAR) (probable)	ATGGAGAAGAGTAATGGCTCCAAGGTTTGTGTTACAGGAGGTGCAGGATTCATAGGCTCTTTGCTTGTCAAGAAGCTTTTAGAGAAGGGATACACTGTCCATGCAACACTCAGAAATTTGGATGATGTTTCGAAGGTGAGCCTTCTGAGGAACCTTCCATATTCTGATAAAAGGCTGATACTGTTTGAAGCTGACATCTACAATCCAGTTACATTTGAGCAGGCAATTGAAGGATGTGAGTTTGTTTTCCATGTAGCTACTCCCTTCAACCACACCCCAAATTCCCAGTACAAGAACAAAATTGAAGCAACTATAGCTGGGGCAAAGAGCATTGCAGAGGCTTGTCTTAAATCAGGAGCAGTTAGGAGGCTTATCTACACCAGTTCCGTGGTTGCTGCA…
8	gene32066		Leucoanthocyanidin reductase (LAR) (probable)	ATGGGGAAGAACAAAGTCTCTAGAGTTTGTGTTACAGGTGGTTCTGGATATATTGGTTGCTGGCTTGTCAAAACGCTCCTCGAGAAGGGGCACACAGTCCATGCCACTCTCAGAAACTTAGAGGATGAATCAAAGGTAGGCCTTCTGAAGTCTCTCCCCAATGCAGACACTAATTTGCTGCTGTTCGATGCTGATATATACAATCCTAATGACTTCAAGCCTGCTATTGAGGGGTGTGAGTTTGTTTTTCATCTTGCAACTCCTATGCAACATACTTCCCAAAGCTCCCAGTACAAGGACACAGCTGAAGCTGCTATTGCTGGGGTGAGAAGCATTGCAGATTCTTGCATTCAATCGCAGACAGTTAAGCGACTGATCTACACTGCAAGCATACTTTCT…
9	gene32069		Leucoanthocyanidin reductase (LAR) (probable)	ATGGCGAGGCCTATCTGCAAGGAATTAAAGGATCTGGTACGGATGAATTGCTTCAAGTCGGAGAGCTTGAGCTTCTTCGCTATTTCCAAGAGATCAACGTGGATGGATGCCGTAATCGTTGAAGACGAAGGAGAATCGGAATGTTTGGATGGGTCAAGTCGACTACAATCGATGAGACTTGGCCGGAACCTCGGACTCCGGTCACCGGCCGCCGGACACCGGACTCCGGTCACCGACCGCCAGATTCCGGTCACCGGATTTTCCCCTTCGAGCAGGCGGGACAAGTACAGGCGGGACGTCCTCGACGTAGCCGGAGGGAGCTTCGCTACATCGTCACCGGAGATGACGACGAAGTTTGGCGAGCGGCACAACGTTTTGGATCTGTTGCCGGGGTTGGAT…
10	gene24665	FaANR	Leucoanthocyanidin reductase (LAR) (putative)	ATGTCCACCACCCAACCCATCATCTCAACAAAGTCTGCTTGTGTCATCGGCGGCACCGGCTTCGTGGCGTCTCAGCTGATCAAGCTCTTACTAGAGAAGGGCTATGCCGTCAGAACCACTGTTAGAGACCCAGATAATCTGAAGAAGATCTCCCACCTAACAGCACTACAAGAGTTGGGAGAGCTAACAATATTTCGTGGGGATTTAACCGATGAAGGGAGCTTTGATGCTGCTATAGCAGGTTCTGATCTTGTTTTCCATGTAGCCACACCAGTCCACTTTGGCTCGCCGGATCCAGAGAACGACATGATCAAGCCAGGAGTCCAAGGAGTACTAAACGTTATGAAATCATGTGTGAAAGCAAAAACAGTTAAACGAGTCGTTTTGACATCATCAGCA…	Miao et al, 2016
11	gene03877	FaLAR	Leucoanthocyanidin reductase (Leucocyanidin reductase) (similar to)	ATGACGGTGTCACCTTCTATTGCCTCTGCTGCACAGAGTGGCCGAGTCCTCATTATCGGCGCCACCGGCTTCATCGGCAAGTTCGTCGCCGAAGCCAGCCTCGACTCCGGCCTTCCCACTTACGTCCTCGTCCGACCCGGCCCGTCTCGTCCTTCCAAGTCAGACACCATCAAGTCCCTCAAAGACAGAGGCGCCATCATCCTCCATGGGGTGATGAGTGATAAGCCATTGATGGAGAAGCTACTGAAAGAGCATGAGATCGAGACAGTCATATCAGCCGTGGGTGGTGCAACAATTTTAGACCAGATCACCCTAGTCGAAGCCATTACTTCTGTAGGAACGGTCAAGAGGTTTCTGCCGTCGGAGTTCGGGCACGACGTGGACCGGGCCGACCCGGTG…	Miao et al, 2016
8. Anthocyanidin
1	gene09691		Anthocyanidin 3-O-glucosyltransferase (probable)	ATGAGCTTTGAGACTGAGACTAAGAAGCTTCATATAGCCTTCTTCCCATGGCTAGCATTTGGTCACATAATCCCATTTCTCGAGTTTGCCAAACAGATTGCTCAAAGAGGTCATCGTGTCTCCTTCATATCAACCCCAAGAAACATCCAACGCCTCCCAAAAATTCCTCCAGCCTTAGCATCTTCAATCGATTTGATCCAACTCCCACTTTCACACGTTGAGAATCTCCCGGAAAACGCCGAGGCCACCATGGATGTAACAGTTGACCTCATCCCCTACCTCAAAATAGCTCAAGATGACTTGAAGCTGTTCAGTATTCGTTTCTTTGGACCAACATCACCAGACCAAATAGAGCGCTATGGTCTCAGAAAGCTGCCGGAGCAATTCACTGTCCCTCCC…
2	gene12684		Anthocyanidin 3-O-glucosyltransferase (probable)	ATGGAGATGAAGTCCAAAGATATCCACAACCAGAATAAGCCTCTACACATCGTCGTGTTCCCATGGCTAGCCTACGGCCACCTCATGCCGTTTCTCCAAGTCTCCAACTTCCTAGCTCAAAAGGGTCACCGCATATCCTTCATCTCCACCCCTAAAAACCTCCATCGCCTCCCAACCTCCTCCTTGTCCCCACTCATCAATCTCATCGAGCTTCCACTCCCCGCCGTCGACGGCCTTCCTCACTCAGCGGAGTCTACCGCCGACATACCCATCAACAAAGTCCCCTACCTCAAAAAAGCCTACGACAAGCTGGAGCTTCCTCTCACGGAGTTTCTAGAACATTGCGACGTCAACTGGATCGTCCACGATTTCGCGTCACACTGGCTACCCCGAGTCGTG…
3	gene13733		Anthocyanidin 3-O-glucosyltransferase (probable)	ATGCATGTTGCTATGTATCCATGGTTTGCTATGGGTCATTTGACTGCATTCCTCCACATCTCCAATAAACTGGCAGAAAGAGGCCACAAGATCTCCTTCTTTCTACCTATCAAAACTCAATCCAAGTTGCAGCACTATAACCTCCACCCTCATCTCATTACCTTCATTCCCCTCAATGTACCTCATGTCGATGGCCTCCCTCCGGGAACTGAAACCACAGCCGACGTTCCTCTCTCTTTGGGCTCTCTTGTTGCTACTGCCATGGACCTCACTCGACCCCAAATCGAACAGCATCTCCTTAAACTCAGGCCTGATTATGTGTTCTTCGATTTTAGTCACTGGTTGCCTGCTTTGTTGCGTCAATTAGGCAGTAACATCAAGTCAGTATGTTACTGGGTA…
4	gene14946		Anthocyanidin 3-O-glucosyltransferase (probable)	ATGCCAGAAGCATTTGGTGTCATAAGACCATCCACCACTCTCTTGGCCTCGAAAGGCTTAAAACATAAAACACATGGTGGACGCATTGAAGGTACAGAAAATGGCTCGTTTGATGCCGAGTTTAATAGCTATTGGAGGCAACCAGTATGGTGCAAAGTCATAAATGATCCAATCGGGAGCGTGTGTTTGGAGAAATTCAGAGATACAATTTTCGAGTCCGTCATGAGCTATTTTGAGGTATGGGATAACGTCGATGGGGACGTCCATGGTGGCCTCTGCATATTCGGGGAGGTTTTCGACGCGGGGGAGAGGGATTTGGACGAGAGTGATGAGAGGGGTCAGGTTTTGTGGGATTTTCGGGAGGCGCTGGATGTTTCTAGGTGTGGAAATGAAAGAAAC…
5	gene14947		Anthocyanidin 3-O-glucosyltransferase (probable)	ATGAGCTCTTCCTCTGCAACTAGGCATAAGCAGCTCCACGTAGCTTTGTTCCCATGGCTTGCCTTCGGTCACATAATCCCATTTCTTGAGGTCGCCAAGCACATAGCTCGCAAAGGCCACAAGGTTTCCTTCATTTCCACACCTAGAAACATCCAACGCCTCCCCAAAATCCCAGAAACCTTAACCCCGTTGATTACCCTAGTCCAAATCCCACTCCCCCATGTCGAAAACCTTCCCGAAAACGCAGAGGCCACCATGGACGTCCCTCACGACGTTATCCCATACCTCAAAATCGCTCATGATGGACTCGAACAAGGTATTTCTGAATTCCTTCAAGCTCAATCTCCGGATTGGATCATTCACGACTTTGCCCCTCACTGGTTGCCTCCGATAGCAACT…
6	gene16456		Anthocyanidin 3-O-glucosyltransferase (probable)	ATGAGTAGTCCTGACAGGAAAACCTTGCATATTGCCATGTATCCATGGTTTGCTATGGGGCACTTGTCCCCATTTCTCCACATCTCTAACAAACTAGCCGAGAGAGGCCATAGAATCTCATTCTTCCTACCTCAAAAAACACAAGCCAAGTTGCAGTATTACAACCTCCACCCTGATCTCATCACTTTCTACCCCCTCACCATCCCTCACGTCGAGGGCCTCCCTCAGGGCGCCGAGACCACTGCCGACGTCCCATTCCCTCTTCACACTCTTGTCGTCACCGCCATGGACCTCACTCGCCCCCAAATTGAGAAGTTTCTCCGAGAACTCAAACCGGATTTGGTCTTCTACGATTTCTCTCATTGGTTGCCCCAACTGCTACGTGAGCTAGACGGTAAC…
7	gene16457		Anthocyanidin 3-O-glucosyltransferase (probable)	ATGAGTAGTCATGACAGAAAAAGCTTGCACATTGTCATGTATCCATGGTTTGCTATGGGGCACTTGTCCACATTTCTCCACATCTCTAACAAACTAGCCGAGAGAGGCCATAGAATCTCCTTCTTCCTCCCTCAAAAGACAGAAGCCAAGTTGCAGGACTACAACCTCCACCCTGATCTCATCACTTTCTACCCCCTCACCATCCCTCGCGTCGAGGGACTCCCTGATGGTGCCGAGACCACTGCCGACGTCCCCTTCCCTCTTCGCGGTCTTATCGCTACTGGGATGGATCTCACTCGCCCCCAAATTGAGAAGCTTCTCCGAGAACTCAAACCGGATCTGGTCTTCTACGATTTCTCTCATTGGTTGCCCCAACTGCTACGTGAGCTGGACGGTAAC…
8	gene19906		Anthocyanidin 3-O-glucosyltransferase (probable)	ATGGAATATGGCAGTGAGGTGACATTCAGCAAACGCTTTGTGACCTCTCTCAGTGATTGTGATGAAATTTGTTTTCCAAGTTGCAAAGAACTCGCAGGGCCATATTCTAACTATATTGAAATCCGGATGAACAAGCCAGTTATACTTGCAGGGCAAGTGACGCCAGATCCCCCGGGTACGCAGTTGGAAGAGAAATGGGCAAGATGGCTTGGAGGGTTCAAACCCAGAACCGTAATATTCTGTGCTCTTGGATCTGAATACATTCTCACAAAGCAACAACTGCAGCAACTATTATTGGGTTTTGAGCTCACTGAAGGCTTTGAAGAGCGTGTAAAAGGAAAATGGGTGGTTTGTGGGAGTTGGGTTCAGCAGCCTTTGATACTCAAGCACCCATCTGTG…
9	gene20721		Anthocyanidin 3-O-glucosyltransferase (probable)	ATGAGTTCAACCCTCCCAACAAGATCATCAAACATGAGCTTTCTCAGTTCTGAGCCTAAGAAGCAGCTTCACATAGCTTTGTTCCCGTGGCTTGCCTTCGGTCACATAATCCCATTTCTTGAGGTTGCCAAGCACATAGCTCGCAGAGGCCACAAGGTTTCCTTCATTTCCACACCTAGAAACATCCAACGGCTCCCCAAAATCCCAGAAACCCTAACCCCGTTGATCACTCTAGTCCAAATCCCACTCCCCCATGTCGAAAACCTCCCTGACAACGCAGAGGCCACCATGGACGTCCCCTACGACGTTATTCCATACCTCAAACTCGCTCATGATGGACTCGAACGAGGCCTCTCTAAATTCCTACAAGCTCAAACTCCGGATTGGATCATTCACGAC…
10	gene20725		Anthocyanidin 3-O-glucosyltransferase (probable)	ATGGACGTCCATCACGACGTTATCCCATACCTCAAAATCGCTCATGAAGGACTCGAACAAGGTATTTCTGAATTCCTTCAAGCTCAATCTCCTGATTGGATCATTCACGACTTTGCCCCTCACTGGTTGCCTCCGATAGCAACTAAGCTCGGCATCTCAAATGCTCATTTCAGTATTTTCAACGCTTCCTCTATATGTTTCTTTGGATCAACATCACCAAATCGAATATCTAGATATGCTCCTAGAAAGAAGCTAGAACAATACACTTCCCCTCCCGAATGGATTCCCTTTCCGTCCAAAATATACCATAGGCCTTTCGAGGCCAAGAGACTGATGGACGGTACTTTGACACCAAATGCTTCTGGGGTGACTGATCGTTTTCGTCTGCAATCAACTATC…
11	gene20726		Anthocyanidin 3-O-glucosyltransferase (probable)	ATGAACTCGACCTCTGCAACTAAGCCTCAAAAACTCCATATAGGTTTGTTCCCATGGCTTGCCTTCGGTCACATGATCCCATTTCTTGAGGTGGCCAAGCACATAGCTCGCAGAGGCCACAAGGTTTCTTTCATTTCCACACCTAGAAACATCCAGCGCCTCTCGAAAATCCCACAAAACCTAACCCCTCTCATCACTCTCGTCCAAATCCCTCTCCCTCGCGTCGAAAACCTCCCCGAATATGCAGAGGCCACCATGGACGTCCCCATCGACGTTATCCCATACCTCAAAATAGCTCATGATGGACTCGAAAATGGTATCTCTGAATTTCTTCAAACACACGCTCCCGATTGGATCATTTATGACTTTGCACCATACTGGTTACCTCCAATAGCTATC…
12	gene20728		Anthocyanidin 3-O-glucosyltransferase (probable)	ATGAGCTCCACTACCGAGCCTAAGAAGCTTCACATAGCTTTGTTCCCATGGCTGGCATTTGGTCACATAATTCCATTTCTTGAGGTTGCCAAGCATATAGCTCGAAGAGGTCACAAGAATCTAGATGAACTTGAGGAGGGCATTTCTGAATTCCTACGGACTCAAATTCCGGATTGGATTATTTATGACTTCGCCTCTTACTGGCTACCACCAATAGCTATCGAGCTCGGCATTTCTCGAGCCTTTTTCAATATTTCCAACGCGGCCACTCAATGTTTCTTTGGACCAACATCACCGGATCTAATATCTCGCTACGGTCATAGAACACAGCCGGAGGACCTCACCGGCCTTCCGGTCTGGATTCCTTTTCCTTCAAAAATCGCATATAGGCTTTTTGAG…
13	gene20833		Anthocyanidin 3-O-glucosyltransferase (probable)	ATGGACTCCATCACTGTCCACCCCTCCATGCCCAACAGTAACAAAGACACTAAGCTTCACATAGCCTTGTTCCCATGGCTGGCCTTTGGCCACATGCTTCCATACCTCGAACTTGCCAAGCTGATCGCCGGAAAAGGCCACAAAATCTCTTTCATCTCCACCCCAAAAAACATCGACCGCCTCCCTCCTCTCCCTCCAAAACTCTCCGCCCTAATCACCTTCGTGAAGATTCCATTGCAACAATATCCGAACCTTCCAGAAGGTGCCGAGGCCACCGCGGACTTAACCGAGGAGCAGGTCTTCCATCTCAAGATTGCCTACGATTCTCTCCGAGAACCAATCACCCAATTCCTCAAATCTTCAAACCCCGATTGGGTTCTCTTTGATTTCGCGCCTTAC…
14	gene20837		Anthocyanidin 3-O-glucosyltransferase (probable)	ATGGGATCAACCACTGTCCAACCCACCATGCCCGATATAAACAAAGACAGTAAGCTTCACATAGCCATGTTCCCATGGCTGGCCTTTGGCCATATGCTCCCATTCCTCGAACTTGCCAAGCTGATTGCCGGGAAAGGCCACAAAATATCATTCATCTCCACCCCAAGAAACATTGACCGCTTCCCGCCTCTCCCTCCAGAACTCTCCCACCAAATCACCTTCGTGAAGCTTCCATTGCCACATAATCCGAACCTTCCAGAAGGTGCCAAGGCCACCGCGGACTTAACCGAGGAGCCGGTCTTCCATCTCAAGATTGCCTACGACTCTCTCCAAGAACCCATCACCCAATTCCTTACATCTTCCAACCCCGATTGGCTTCTCTTTGACTTCGCACCTTAC…
15	gene20839		Anthocyanidin 3-O-glucosyltransferase (probable)	ATGGAATCCATCACTGTCCACCCCACCATGCCCAACGATAACAAAGACAGTAAGCTTCACATTGCCATGTTCCCATGGCTGGCCTTTGGCCATATGCTCCCTTACCTCGAACTGGCCAAGCTTATTGCCGGAAAAGGCCACAAGATCTCATTCATCTCCACCCCCAGAAACATCGACCGCCTCCCCCAACTCCCGCCAAATCTCTCCACCCTAATCACCTTCGTAGAGGTTCCACTTCCTCAGAATCAGAACCTTCCGGAAGGTGCCGAGTCCACTGCCGACTTAGCCGAAGACCAAGTCCCGTATCTCAAGATAGCCTACGACTCTCTCCAAGAACCCATCACCCAATTCCTAAACAGGTCAAAACCAGATTGGCTACTCTTCGATTTCGCCCCATAC…
16	gene20840		Anthocyanidin 3-O-glucosyltransferase (probable)	ATGGAGTCCGTCACCGTCCGTCCAACCATTCCCAGCAACAAAGATTGTAAGCTTCACATAGGCATGTTTCCATGGCTAGCCTTTGGTCACATGATCCCATACCTCGAACTGGCCAAGCTGATCGCCAGGAAAGGCCACCAAATCTCATTCATTTCCACCCCAAGAAACATCGACCGCCTCCCACCTCTCCCTCCAAAACTCTCCACACTAATCACCTTTGTGAAGCTTCCTTTACCTGAGAACCCGAACCTTCCAGAAGGTGCCGAGGCCACCTCCGACTTACCGGAAGACCAGGTCGAGCATCTTAAGATAGCCTACGATTCTCTCAAGGAACCGATTACCCAATTCCTCAAATCTTCAAACCTGGATTGGCTTCTCTACGATTTTGCGCCTTATTGG…
17	gene20936		Anthocyanidin 3-O-glucosyltransferase (probable)	ATGGAGAGGAATATCGGCTGTGGTTTCGGTGCCAAGAGGGAGTCCATCAATATGAGGAACATTGATGGGGATGAAGGAAATGAGATGCGGATGGAGATTGAATTGCACCATCTTGGGTTGTGTTTTGATGGGAATGAAGAAGGAGATTTTGTGGCCTCTCTCAGCAAGTTTGTTGGAGATGTGGAGATAAGAGGTCAAATGTCCCATAGCAAACCAGGGATACATAGCAATATGCATAGTTTGGTCACTCATATTTGCAAACTAAACTATTTTTGGCCTGAAACAAAGCAGATGATGAAATTTGCTGAGAACTTCATGCTTTTCAAGCTTGCCAGCCGTTGCAATTGA
18	gene20937		Anthocyanidin 3-O-glucosyltransferase (probable)	ATGGACCTAACTCGACCCCAAATTGAACAATCCCTTAGAGAAATCAACCCGAATTTCGTGTTCTATGATTTCAGTTACTGGTTGCCTGCATTCCTACGTCAACTAGGAAAGACTATTAAGTCGGTGCATTACTGTACAATTAGTCCTGCAACTGTGGGCTACTTGATAAGTCCCGAGAGAAAACTGAGTGAGAAAACACTGACAGAATTTGAATATAGGGAGGCTCCAACTTCATTTCCTTCGTCTTCGATCAAGCTACGGCCTCATGAAGCTCGAGGACTTGCCTATGGTGCAAACAAGGAATACGGCCGTGGGATAACATTTCTCAAACGCCAGCAGATTAACTTTGGTGATTGTGATGCCATTGCGTTTAAAACTTGTAGAGAATTGGAGGGTCCA…
19	gene25804		Anthocyanidin 3-O-glucosyltransferase (probable)	ATGGCTCGAACAACGTCTTTGTCAGAGGTGGAGGTTGAGGTGGACAAGCCGCGGCCGCGGCCTCCGGGTTTGGGGGCGGTTGTAGTGGAAGAGCAGCAACGGATGACAAGTCTAATGATCGATGGTGATGCTGAGCTTATGAAGCTGCAAACAGATATAGATGTTGTGCATATGTGTACTTTTGTACCATTATGGAGGTTGATCATATTGTACTTGGACCACATGGATTTGCAAAATCAATTTGAAGGGTTTGAAGACTTTTTGTTTAGCCAAGGTAGCAGTGGTGTATTTACCGAAGAGCCTCGACATGGTAGAAGCAATGGAGTTCAAATTAGAGAGGTCGAGCATATTGTAACTACTCAAGCAAACATAGTTGATGGTGTTGGTCTAAAAGAGAAG…
20	gene26536		Anthocyanidin 3-O-glucosyltransferase (probable)	ATGGAGGAGCAGGAGAAGGAGAAGGAGAAGCAGCGTTTACACTTGGTGGTGTTTCCATGGCTAGCCATGGGGCATCTCATACCCTTCTTCCACCTCTCCAAGCTCATAGCTCAAAAGGGTCACAAAGTCTCCTTCATCTCAACCCCAAGAAACCTTCAGAGACTTCCCAAAATACCCCCACACTCATCCCTCTCCTCTCTCATCACCCTCGTACCACTTCCTTTGCCCCACGTCGAAAACCTCCCGGACGACGCCGAGTCCTCCAACGACGTGCCGTACAACAAACAGCAATTACTAAAAAAGGCCTTCGACTTGTTGGAATCACCCATGGCCGATTTTCTCGAGTCCTCGGCTCCCGACTGGGTCGTCTACGACTACGCCTCTCACTGGCTTCCCCCA…
21	gene27158		Anthocyanidin 3-O-glucosyltransferase (probable)	ATGGATCCCTCAAGCTTCCACATAGCAATGTTCCCATGGTTCGCCATGGGTCACATGACCCCCTACGTCCACCTCTCCAACGAGCTTGCCTCTCGCGGCCACCGCATCACTATCTTGGTCCCCAAGAAAGCTCAAGACCAGCTCCAACACCTCAACCTCCACCCCAACCTCATCATCTTCCGCCCTGTCCTCGTCCCCCACTTTGAGGGCCTCCCCGAGGGCACCGAAACCGCCTCCGAGATCCCCTTATCCGCCAGCTGGCTCCTCGCCGCAGCTGTGGACAAAACCCGGAAACAGCTCGAGGAGTACATGCAGGCTCACAAGCCTGACATGGTCTTCTACGACGCTGCATGTTGGATACCGGAGATTGCTAGGAAGCTTGGGATTAAGACCGTTTGC…
22	gene29781		Anthocyanidin 3-O-glucosyltransferase (probable)	ATGAGTGACCAAACCTTGCATATTGCCATGTATCCATGGTTTGCTATGGGTCATTTGACTGCATTCCTCCACATCTCCAACAAACTGGCAGAAAGAGGCAACAAGATCTCCTTCTTTTTACCTCTCAAAACTCAATCCAAGTTGCAACACTATAATTTCCACCCTCGTCTCATTACCTTCATTCCCCTCAGTGTCCCTCATGTCGATGGCCTCCCTTTGGGAACTGAAACCACAGCCGATATTGATCTCTCTTTGGGCTCTCTTCTTGCCACCGCCATGGACCTCACTCGACCCCAAATCGAGCAATCTCTCATCGAACTCAAGCCTGACTTTGTGTTCTTCGATCTTAGGTACTGGTTGCCTGCAATGTTGCGTGGACCAACAATGAATATCAAGACA…
23	gene29784		Anthocyanidin 3-O-glucosyltransferase (probable)	ATGAGTGACCAAACCTTGCATATTGCCATGTATCCATGGTTTGCTATGGGTCATTTGACTGCATTCCTCCACATCTCCAACAAACTGGCAGAAAGAGGCAACAAGATCTCCTTCTTTTTACCTCTCAAAACTCGATCCAAGTTGCAACACTATAATCTCCACCCTCGTCTCATTACCTTCATTCCCCTCAGTGTCCCTCATGTCGATGGCCTCCCTTTGGGAACTGAAACCACAGCCGATATTGATCTCTCTTTGGGCTCTCTTCTTGCCACCGCCATGGACCTCACTCGACCCCAAATCGAGCAATCTCTCATCGAACTCAAGCCTGACTTTGTGTTCTTCGATCTTAGTTACTGGTTGCCTGCAATGTTGCGTGGACTAGCAACGAATATCAAGTCA…
24	gene33947		Anthocyanidin 3-O-glucosyltransferase (probable)	ATGGAGTCAGAGGCTACTCCTTCTTTCTTCTTCTTATTCCTGCTGCCTCGTGGTCAGCCACGCTTCTTTGGGGACTTCCTTGGTGCTTGCCTTCCACCATATCATCTGCTTACCAGCACCGGATCTTGGATGGTGATGGATAAGTCAGAAATTCCCGGGTTGAGACATGCCTGTTCTCATTGGTTGTCGGAGAGAGGGGCATGGAAGGCTATCATGATTAATCATGGCGTGGGTTCAGCACCTTCCAAGCAACCTGTTATCGACTTGCAGCACATGTCCAGTAGTCTCTCCGACCAACTTGCAATTGTTGATGTGAAGTTGAAGAAGTATCGATCGCCTTTAGCTTGGACTTCTACTAGAGACGAAATTCGCCACATAGAGTGCACGACGCCCTTGAAG…
25	gene34393		Anthocyanidin 3-O-glucosyltransferase (probable)	ATGTCAGAAATGGTTAAGGAGCTTCATGTTGTGATGCTTCCATGGTCTGCCTTTGGCCATTTGATGCCCTTCTTTCAACTCTCCATAGCCTTGGCCAAGGCCAAAGTTCATGTATCCTTTATATCGACACCCAGAAACATCGAAAGGCTCCCCAAAATCCCACCCGACTTGCAACCTTTCATAAACCTAGTCCCCATTCCCTTTCCTCCTCTGGAACCTGACTTCTTGCCGGAAGGAGCTGAGGCCAGTGTCGATGTACCCGTACAACAGTATGCAAACTTACAGGTCGCAGTTGATCTTCTCCAAACACCAATCAAGCAGTTCATTGCAGATAAAATGCCAGATTGGATTATAGCCGATTTCTTTACTCACTGGGTGGTCGACATTGCTAAAGAGTAT…
26	gene35022		Anthocyanidin 3-O-glucosyltransferase (probable)	ATGTCAGAAATGGTTAAGGAGCTTCATGTTGTGATGCTTCCATGGTCTGCCTTTGGCCATTTGATGCCCTTCTTTCAACTCTCTATAGCCTTGGCCAAGGCCAAAGTTCATGTATCCTTTATATCGACACCCAGAAACATCGAAAGGCTCCCCAAAATCGCACCCGACTTGCAACCTTTCATAAACCTAGTCCCCATTCCATTTCCTCCTCTGGAACCTGACTTCTTGCCGGAAGGAGCCGAGGCCAGTGTCGATGTACCCGTACAACAGTATGCAAACTTACAGGTCGCAGTTGATCTTCTGCAAACACCAATCAAGCAGTTCATTGCAGATAAAATGCCGGATTGGATTATAGCCGATTTCTTTACTCACTGGGTCGTCGACATTGCTAAAGAGTAT…
27	gene35023		Anthocyanidin 3-O-glucosyltransferase (probable)	ATGGAAAAAGAGCTGTTTCATGTTGTGATGCTTCCATGGTCTGCCTTCGGCCATTTGATGCCCTTCTTTCAACTCTCCATAGCCTTGGCCAAAGCCAAAGTTCATGTCTCCTTCATATCCACACCGAGAAACATTCAAAGGCTCCCCAAAATCTCACCTGATTTACAACCTTTCATACACTTGGTCCCCATTCCATTTCCTCCATTGGATCCCGACTTCTTGCCGGAAGGAGCAGAGGCCAGTGTAGACGTACCCTCTGAAAAAATCGTCAACTTAATGATCGCATACGATCTTCTTCAAACACCCATCAAGCAGTTCATTGCAAATCAAATGCCGGATTGGATAGTACCCGATTTCGCTGCTCATTGGGTGGTCGACATTGCTAAAGAGTATGCCGTT…
28	gene35024		Anthocyanidin 3-O-glucosyltransferase (probable)	ATGTCAGAAATGGTTAAGGAGCTTCATGTTGTGACGCTTCCATTGTCTGCCTTTGGCCATTTGATGCCCTTCTTTCAACTCTCCATAGCCTTGGCCAAGGCCAAAGTTCATGTATCCTTTATATCGACACCCAGAAACATCGAAAGGCTCCCCAAAATCCCACCCGACTTGCAACCTTTCATAAACCTAGTCCCCATTCCATTTCCTCCTCTGGAACCTGACTTCTTGCCGGAAGGAGCCGAGGCCAGTTTTGATGTACCCGAACAACAGGAACAACAGTATGCAAACTTACAGGTCGCAGTTGATCTTCTCCAAACACCAATCAAGCAGTTCATTGCAGATAAAATGCCGGATTGGATTATAGCCGATTTCTTTACTCACTGGGTGGTCGACATTGCT…
29	gene07876		Anthocyanidin 3-O-glucosyltransferase 1 (probable)	ATGAAGAAAGCAGAGCTAGTGTTCATCCCTGCACCAGGAGCCGGCCACCTTGTGTCAGCCTTGCAATTCGGAAAGCGTCTGCTTCAGCGAGATGATCGAATTTCAATCACAGTTCTTGCCATCAAATCAGCAGCCCCTTCATCTTTAGGTTCATACACAGAAGCCCTTGTTGCTTCCGAGTCCCGTCTCCAACTCATCGACGTCCCTCAAGCTGAGCTCCCTCCATTAGAGTTTGCAAAGTCACCAGCTAAGTTTTTCATTCTAAACATTGAGAACCATGTTCCTAATGTCAGAGAGGCCCTCACTAACTATGTCTCGTCTAAGCAAGACTCGGTTTCAATTGTTGGAGTGGTTCTTGATTTCTTCTGTGTCTCCATGATTCATGTGGTCAATGAATTC…
30	gene19964		Anthocyanidin 3-O-glucosyltransferase 1 (probable)	ATGGGAGAACCAAACACTAAAGAAAGAGTGATGGTGGTGATCATTCCCAGCCCAGGTATCGGTCACTTGGTCCCCATGATCGAGTTTGCACGACGGATTGCCAATCGCGACGATCAAATTTCAGTAATGATCCCCATCATTCCGACACCAAATATGCCCATGGTCAACCAATATGCAAAGTCCCGAGCAAAAGCCTACGCTGCTAATAATATCCAGTTCATCGACCTCCCTCTCATAGACCTCCCTCCGAAGGATCATTTCCGATCAATGGAAGCCTTGACATCTCTCCATGTCGAAAGTTACAAACCCCACGTCAAGCAAGCAATCACTGACACCTTGCAAGCCGAGTCAGACTCTAACTCGGTACGAGTCCGACTCGCTGCATTAGTTGTGGACGTA…
31	gene19965		Anthocyanidin 3-O-glucosyltransferase 1 (probable)	ATGAGCAAATCGGAGGTAGTGTTCATCTCAACCCCTGGATCAATCGGAAACCTAGTCCCACTCGTCGAGTTCGCTCAGTTCCTAGTGAACCATGACCCTCGACTCCACGCCACCATCCTCATAATCACCATGCCCCAAAGACCCACCATCAACACTTACATCCAATCCCGCGCCGCCGCTTCAGCCACCACCATCAACTTCCTCCACCTCCCCATCGTAGACCCTCTTACAGAGGATGAGTACCAGTCCTCCATCGCCTACCTTTCCCTACTCATACAAAAAAACAAGCTCCACGTTAAACATGCGCTCACCGAGCTCATATCCTCGACCGAGTCGAACCCAGTTGTTGCGTTTTTCGTGGACATGTTTTGTACGTCCATGATCGACGTCGCCAACGAG…
32	gene22709		Anthocyanidin 3-O-glucosyltransferase 1 (probable)	ATGAAGAGAGCAGAGCTCGTATTCATTCCCACACCATCTACCGGCCATCTAGTATCCACAATCGAGTTCTCAAAACGATTGTTGGATCGATGCGATCAATTCTCTGTGACAATTCTCTTAATGAAATCACCATTTGGGGTCGCTGCGGATCAGTCACTTCCTGCAGCCTCCAACACCAACATAAAGCTCATCCATCTTCCCAACATAAACCCCCCAATCAAGCTCGACTCCGTCGAAAAATTCCTCAGCGATTACATCGAGACCTACAAGCACCATGTCAAGGACACTATTCTCAACCAGGTGTTACCCAACTCGTCTCGAATTGCGGGAGTGGTTATTGACATGTTCTGCACCACCATGATTGACATAGCCAATGAGCTCAAGGTTCCATCCTTTCTC…
33	gene24227		Anthocyanidin 3-O-glucosyltransferase 1 (putative)	ATGAAGAAAGCTTCAGAGCTAATCTTCATCCCAATCCCAGGTATGGGCCACATCGTCTCAACCGTTGAGATTGCAAAGCTCCTCCTCTGTCGAGATGACAACCTCTTCATCACAATCCTCATCATGAAATTCCCCTTCACCGCAGACGGCAGCGACGTCTACATCAAGTCCTTGGCAGTCGACCCTTCGTTGAAGACGCAGCGCATCAGGTTCGTCAACCTCCCACAAGAACATTTCCAAGGAACTGGAGCCACCGGCTTCTTCACCTTCATCGACAGCCACAAGTCCCACGTCAAAGATGCCGTCACTAAACTCATGGAAACCAAATCAGAGACGACTCGGATCGCCGGATTTGTCATCGACATGTTCTGCACGGGGATGATCGACGTGGCTAACGAG…
34	gene13747		Anthocyanidin 3-O-glucosyltransferase 2 (probable)	ATGAATAAAATGCCACATAAAAGACATGTTGCAGTTCTTGCATTTCCGTTTGGCTGCCATGCAAAGCCTGTGCTTAACTTGGTGCGCAAGCTTGCAAAAGCTTCCCCAAACACACACTTTTCTTTCTTCAACACATCGAAATCCAACAACTCGCTGTTCTCAGAATCAAAATCCGAGATTTTGGATAACATCAAACCCTACAATATATCAGATGGTGTTCCAACAGATCATGCCTTACCAAGAAACCCGCTAGAGGCAGTGGACCTTTTCCTCAAGGCAGCGCCTGAAAACTTCAAAACCTGCATTGAAAAGGCAGTGGCAGACACAAACATGCAGATCAGTTGTCTAATAACAGATGGATTCTTGGTCTTTGGTAGCCAGATGGCTGAGAATTTGGGT…
35	gene24693		Anthocyanidin 3-O-glucosyltransferase 2 (probable)	ATGAGCCACAAAGTTGCTGCAAATGTTGCAGTCTTAGCTTTTCCATTCACCTCCCATCCCTTCTCTCTTCTCCGATTTGTACGTTCCATTTCAACTCTGGCCCCCGACATGCAGTTCACCTTCTTCAACACACCTAGGTCAAACAGCTCCCTGTTCTCGGGTTCCGGCAACATGAGCTATGACAATATAAAGCCTTACAACGTATGGGATGGCATGCGAGATGGCTACACACCCCCCTCATCCGGATATCCTCCGCTGCAGCAAGTCGAGTCGTTCCGTGACACTGTACCTGGTAACTTCGAGAAGGCAATCAAAGAGGTGGAGGCTGCAACAGGACGCAAGTTCGACCTGTTGATTTCAGATGCAATTCTCTGCTGGTTTGCAAGTGACCTAGCCGAA…
36	gene12591	FaUFGT2	Anthocyanidin 3-O-glucosyltransferase 2 (putative)	ATGGCACCAGTATCAAACCAGGTGGGTGGTCATGTGGCGGTGCTAGCCTTTCCCTTCTCCACTCACGCCGCCCCGCTGTTGAACATTGTGTGCCGCCTCGCCACCGCCGCGCCAAGCACTCTGTTCTCTTTCTTCAACACCAAGCAATCCAACAGCTCAATCCTAGCAGGCAACACGTCCGTACTGCGTTACAGTAACGTAAGTGTGTGTGAGGTGGCGGATGGTGTGCCGGAGGGGTATGTTTTCGTGGGTAAGCCACAGGAGGACATAGAGTTGTTCATGAAGGCTGCCCCGGACAACTTCAGGAGGTGCTTAGAGGCGTCGGTGGCGGAGTCCGGGAGGGAGGTCAGCTGCTTGGTCACTGACGCCTTCTTTTGGTTCGGTGCTCATATGGCGGAT…	Lin-Wang et al, 2014b
37	gene24696		Anthocyanidin 3-O-glucosyltransferase 2 (similar to)	ATGGTGAAAGCTTCTCCGATCCCAGCCACATCTGGATGGAAATCTTCCGAAGGATATGGCAGCTTGAATCCCGACCGGTACGAGAGCGTGGTGAAGTGGCTCGATGACCAGCCTCCGTCATCGGTGGTGTTGTTGTGCTTTGGGAGCATGGGAAGTCTTAATGGGCCTCAGGTGAGGGAGATTGCATTTGGGCTTGAAAGAGCCGGGTTTCGGTTCTTATGGGCTTTGCGTGAACCGCCCAAGTCCAATGTATACCTACCAACCGACCCCACAAACGTCGACGAGGTATTGCCGGATGGGTTTTTGGAACAGACATGTAAATTGGGCTTAGTGTGCGGGTGGGTCCCACAGGTGAAGATTCTAGCCCACCAAGCGATCGGAGGGTTTGTATCGCATTGC…
38	gene15107		Anthocyanidin 3-O-glucosyltransferase 5 (probable)	ATGGTTTTGGCAGCTGAATCATATAGCCTGAACGAACACCATGTCGCCGTCCTCCCGAGCCCTGGAATGGGACACATCATCCCCCTCCTTGAGTTCGCCAAGCGCCTCGTCGTCCACCACGGTTTCCGCGTCAGCTTCCTCAATATCACCACCGAAGCTTCCACCGCTCAAACCGACCTCCTCCACTCCCCCTCCCTCCCCTCCGGCCTCCATGTCATCGACCTCCCTCCTGCCGACGTGTCCTCCCTCGTCAACGACGAAATGTTAGTCGTCCACCGTCTCGGCGTCATCGTAGAGGAAAGCCTCCGGTGTCTAAAGTCAGTCCTGATCCAGCTGGGAAAGCCCAAAGCCCTCATCATCGACGTGTTTTGCACACAAGGTTTCGACGTTGGCAAACAA…
39	gene28059		Anthocyanidin 3-O-glucosyltransferase 5 (probable)	ATGGTGACGCTGGTGGACGGAGAAGACACCCAGAAGCCGCACGTGGCGATGCTCTCCGCTCCGGGAATGGGTCACCTTCAGCTGCTCAACAACAACCCCACCCTCCCTTCCGATCTGCACGTCATCCAACTCCCTCATGTTGATGTGTCAACCAGTGATAATGTTATAGTTCGGATCGTCCACATTGTCCAAGAGAGCCTTCGTTCACTGCCGTCGGTGCTAGCCAACTTACACTCGCACAAACCGGTAAAGGCTCTGATCGTCGATCCGTTTTGCATCGAAGCCCTTGAAACCGCCGCCGGCTACTCTATCCCGACGTATCTTTTCTTGACCGCCTCCGCTTCACATTTGGCGTTGACCACTTACTTACCTACGCTTCATGCAGAGGTCAAGGGAGAC…
40	gene29531		Anthocyanidin 3-O-glucosyltransferase 5 (probable)	ATGGCGGAGATTAGCTCAAAACCACATGCCTTGCTGGTCCCAAGCCCCATGATGGGGCATCTCATCCCCTTGATGGAGCTCGCAAGCTCCCTAGTCACCCACCACAACTTCCACGTCACAGTCGTCGTCGTTTCACCCAACTCATCTCCTGAACTATCCAAGGTCATCCAATCCGCCAAGACCAAGAAGCTCTACGACATCGTTGAGCTCCCAGCACCCTCCTCCGGCCACGTCTCCAACATGGCCGGTGCGGTCTTCACGAACCTCGCCGCCCTCATGCTCGATGCCATATCATCTCTCCGGTCTGCAATCTCGGTCTTAGAAGTCAAACCCGCCGCAATGATCGTCGATATTTTCGGCACTCCAGCCCTCACTGTGGCAGAAGAATTCCATATGCTC…
41	gene29526		Anthocyanidin 3-O-glucosyltransferase 5 (putative)	ATGGGTTCAAACTCAACCCTACATGCAGCAATACTAACCAGTCCAGGGCTCGGCCACATCATTCCGGTCATCGAGCTCGGAAAACGCCTCATCGCCGCAAACCGAAACGTCACCGTAACAATCTTCGCCATGTCTTCCACTTCACAAGCCGAGTATCAGACCATCAAAGAAGCCACGTCGACAGCGAAGCTCAACGTCGTGGAGCTCCCTCCGGTTGACATCTCTGGCCTCGTCCATCCAAAAGCCGCCGTAGTCACGTGCCTTGCCGTCTGGATGAGAGAGATACGACCTGTATTCCGATCGGCGCTTCAGGATATGGCTTCTCCTCCTACCATGCTCATCGTGGACTTTTTCGGCACCGAATCGTTGCCTATCGCGGATGAGTTAGGGATTCCTAAG…
42	gene29527		Anthocyanidin 3-O-glucosyltransferase 5 (putative)	ATGGAGATCGCAAACCAGCATGCCGCACTACTCTGCAGCCCAGGGATGGGCCATCTCATCCCTGTTCTTGAGCTCGGGAAACGACTCGTCACCCACCAAAACTTCACTGTCACAATCTTCTTCGTGCCATCGCAAACTTCCGCTGCCGAATCTGAACTCCTCGACGCATCTGCCTTTCCACGCGGTCTAGACATTATCGAGCTCCCATCACGAGATGTTTCTTGCCTTCTCCACCCTGACGCTGCCGTCGTTACGCGCCTGGCAGAAATGATGCGACAAGTACGACCTGCGTTTCGTGCCGCCTTGCATGACATGATTAACTTCCGTCATCGTCGTCCCACAGTGCTCATCGTCGACCTGTTCGGCACCGAATCTCTGCCCATTGCCGAGGAGTTTGGG…
43	gene29533		Anthocyanidin 3-O-glucosyltransferase 5 (putative)	ATGACCTCTAAACCACATGCGCTGGTAGTCCCGAGCCCCGGCATGGGGCACCTCATCCCCTTGTTGGAGCTCGCCACCTGCCTAGCCACCCATCACAACTTCCATGCCACGGTCCTCGTCGTCTCATCCAACCCCTCTCCTGCACTATCACAAGTCATCCAATCCGCCAAGGCCCAGAACCTTCTCGACATCGTTGAGCTCCCAGCACCTTCCGGCCACGACACCAACGCCGCCGGTTCAGTGTTCACACACCTCCCAGCCATCATGCGCGATGTCCGATCATCTCTCCGATCAGCAATATCGGCCATGGAGAACAAGCCCAGCGCCATGTTCGTCGATCTTTTCGGCCCTGCAGCATTTACTGTGGCAGAAGAGTTCCATATGCTCAAGTATGTAGCA…
44	gene22710		Anthocyanidin 3-O-glucosyltransferase 6 (probable)	ATGGAGAGAGCAGAGCTGGTCTTCGTTCCCACTCCGGCAGTAGGCCATCTTGTATCCGCTATAGAGTTTGCTATACGTTTGTTGGATCAATGCCATCGATTCTCGGTAACAATTCTTGTAATGAAGTCACCATTTGGAGTCACTGGGGATCAGTCACTTCCAGCAGCCTCCCACACCCACATAAAATTCATCCATCTTCCCAACGTTGATCCCCCAACTGAGCTAGTGTCTGCTAAAAAGTACCTCACCGATTACATCGAGAACTATAAGAGCCATGTCAGGGACACCATTTTCAACCGGGTGTTGCCAAACACGTCTCAAGTTGCTGGAATGGTTGTTGACATGTTCTGCACCACTATGATTGACATAGCCAATGAGCTCAAGGTTCCATCTTTTATT…
45	gene24695		Anthocyanidin 3-O-glucosyltransferase 6 (probable)	ATGGGAGAACCAAACACTAAAGAAAGAGTGATGGTGGTGATCATTCCCAGCCCAGGTATTGGTCACTTGGTCCCCATGATCGAGTTTGCACGACGGATTGCCAATCGCGACGATCAAATTTCAGTAATGATCCCCATCATTCCGACACCAAATATGCCCATGGTCAACCAATATGCAAAGTCCCGAGCAAAAGCCTACGCTGCTAATAATATCCAGTTCATCGACCTCCCTCTCATAGACCTCCCTCCGAAGGATCATTTCCGATCAGTGGAAGCCTTGACATCTCTCCATGTCGAAAGTTACAAACCCCACGTCAAGCAAGCAATCACTGACACCTTGCAAGCCGAGTCAGACTCCAACTCGGTACGAGTCCGACTCGCTGCATTAGTTGTGGACGTA…
46	gene31141		Anthocyanidin 3-O-glucosyltransferase 6 (probable)	ATGATTGATGTGGCTAAGGAACTAGAGGTTCCTTCTTACTTGTTCTTCACTTCCCCAGCTGGGTTTCTAGGGTTCATGCTTCATTTGCCAACCCTAGACAAAGAAACAACCACGACTGAGTTTGGTGACTTTAGTAGTGAGCTGGTGATACCGAGTTTTGTTAATCCGGTACCCAAGCAAGTGTTACCTTTGGTGATGCTCAAAAGAAAAGGAGATGGGTACTTTTGGTTTTTGCATCATGCAAATAGGTATAGAGAAACAAAGGGCATTATCGTGAATACATTTGACGAACTTGAACCATATGCACTTAATGTTGTTTCTGATGGTCGAGGTCCGCCAGTTTATCCGGTTGGACCAGTCGTTGATGTCACCGGACCGGATGACCGGTACTCGGAGAAG…
47	gene20181		Anthocyanidin 3-O-glucosyltransferase 6 (similar to)	ATGAAGCAATCGGTAGAGATAGTGTTCATCCCATCCCCAGGCATTGGTCACCTCGTGTCGACGGTGGAGGTGGCAAAGCTCCTCCTGTCTCGAGATGACCGACTCTTCATCACTGTCCTCATCATGAAGTTTCCGTTCAGCTCAGACCCCATTGATGCCTACATTGAATCCTTCGCGGACTCATCCATATCACACCGGATCAAGTTCATCAACCTCCCACAACAGAATATCGAGACACAAGGTAATAGCACCATCAACTTCTTGAACTTCAGTGGCAGTCAGAAAACCAACGTTAAAGATGTTGTCGCCAAACTCATCGAGTCCAAGACCGAGACTCGACTCGCCGGGTTTGTCATCGACATGTTTTGCACATCCATGATCGATGTAGCCAACGAATTG…
48	gene22597		Anthocyanidin 3-O-glucosyltransferase 6 (similar to)	ATGAAGAGAGCTGCAGAGCTGGTGTTCATCCCCTGCGCCGGCGTTGGCCACCTCATATCGGCGGTAGAGACCGCAAAGCTCCTCGTGTCTCGAGACGACCGCCTCTTCATCACCGTCGTCGTTATGAAGACCCCCTTCGACTCCAAAGGCAACGATGCTTGTATAGAGTACTGCATCACGCAAGCCTCGGATCGCATCAAGTTCGTCAACGTTGCACAGCCCGACGTCGACTTCATAAACATGACTCGCAGCGGCTTCCGCAACTCGTTCATCGAAAGCCACAAACCCTACGTCAGAGATGCCGTCACCGAACTCCTCACCGGATCGTCCAAGTCACCAACCCCTCAACTCGCCGGGTTCGTCATCGACATGTTCTGCACCACCATGATCGACGTGGCC…
49	gene24224		Anthocyanidin 3-O-glucosyltransferase 6 (similar to)	ATGGAGAAACCTGCAGAGCTCGTTCTCATCCCATCCCCAGGTATAGGCCATCTAGTCTCAACACTTGAGATCGCAAAGCTTCTCGTGTCTAGAGACGACCAACTCTTCATCACTGTCCTCATCATGCACTTTCCCGCTGTTTCCAAAGGCACCGATGCTTATGTCCAGTCACTTGCAGACTCTTCTTCTCCCATATCACAGCGTATCAACTTCATCAACCTCCCAAATATCAATATGGACCATACGGAAGGCAGTGTCCGGAATAGCTTGGTCGGTTTTGTTGAAAGCCAGCAACCCCATGTTAAAGATGCCGTCACAAAACTCAGGGACTCCAAGACTACTCGGCTTGCGGGGTTTGTCGTCGACATGTTCTGTGCCACTATGATCGACGTGGCCAAC…
50	gene24225		Anthocyanidin 3-O-glucosyltransferase 6 (similar to)	ATGAAGCAATGGGTAGAGATAGTGTTCATCCCATCCCCAGGCATTGGCCACCTCGTGTCGACGGTGGAGTTGGCAAAGCTCCTCCTGTCTCGAGATGACCGACTCTTAATCACTGTCCTCATCATGAAGTTTCCGTTCAGCTCAGACCCCATTGATGCCTACATTGAGTCCTTCGCGGACTCATCCATATCACACCGGATCAAGTTCATCAACCTCCCACAACAGAATATCGAGACACAAGGTAATAGCACCATCAACTTCTTGAACTTCAGTGGCACTCAGAAAACCAATGTTAAAGATGTTGTCGCCAAACTCATCGAGTCCAAGACCGAGACTCGACTCGCCGGGTTTGTCATCGACATGTTTTGCACATCCATGATCGATGTAGCCAACGAATTG…
51	gene24226		Anthocyanidin 3-O-glucosyltransferase 6 (similar to)	ATGAAGCAATCGGCAGAGCTAGTGTTCATCCCATCCCCTGGCATTGGGCACCTCGTGTCGACGGTGGAGGTCGCAAAGCTCCTCCTGTCTCGAGATGACCGACTCTTCATCACCGTCCTCATCATGAAATTTCCGTTCAACTCAGACCCCATTGATGCCTACATTGAGTCCTTTGCGGACTCTTCCATCTCACAGCGGATCAAGTTCATCAACCTCCCACAGCAGAATATCGAGACACAAGGTAATAGCACCATCAACTTCTTCAACTTCATCGACAGTCAGCAAACGAACGTTAAAGATGTTGTCGTCAAACTCATCGAGTCCAAGACCGAGACTCGACTCGCCGGGTTTGTCATCGACATGTTTTGTACCTCTATGATCGACGTAGCCAACGAATTG…
52	gene33017		Anthocyanidin 3-O-glucosyltransferase 6 (similar to)	ATGGAAGAGAAGATCAAATGGCTTACGTTTCTGTTAGAGATTATCCTAGTACTTCAGCTGTCTGGTAGTCCAGGAGTCATCGTCTCTGCCAATAAACCACAGAGTTTATCCAATGCCAGCAAAGACATGACATCATCACTTGCACCTTCTGCCAAGGGAATTACAAGAAGTATTGAACTGAAATTTGAGACAGCTAGCCATTACCATCTCTATCGTAGTATCTCCTTCATTCCTGCCCCAGCACAGATGAAGAAAGCTGCAGAGTTGGTATTCATTCCTGCCCCAGCAATTGGGCACATCGTGTCAGCTATGGAGATGGCAAAACTCCTGGTTGCTCGAGATGACCAACTTTTTATCACAGTCCTCATCATGAAGCTAGACCTTGAGTCCAAGCCCAGG…
53	gene04355	FaUFGT1	Anthocyanidin 5,3-O-glucosyltransferase (probable)	ATGTCAAACTCAAGAGATTCTCATGCACAGCCTCTTCTTCCTCACATAGCTCTATTCCCATGCGCCGGAATGGGCCATCTGACTCCTTTCCTGCGCCTCGCTTCCACGCTCTCCTCCTCCCAAAACTGCTTGGTCACCTTGATCACAGCCTCCCCTGCTGTTTCCGCAGCAGAGTCCACACACATTTCCTTGTTCCTTTCTCAACACCCAAAAGTCAACCATCTTGAGTTCCATCTCATTCCCTCCGATCCAACCACCACCACCATTCCCGACCCTTTCTTTCTCCAATGGCAATCCACCAACCACTCTCTCCATCTCCTCTACCCTTCACTCGCTTCCGCATCGCCGCCTCTCTCGGCGATCTTCTCCGACTTTGTAGTAGCACCAAGTATGGGAACA…	Lin-Wang et al, 2014b
54	gene04357		Anthocyanidin 5,3-O-glucosyltransferase (probable)	ATGTCAAACTCTCATGCACAGCCTCTTCTTCCTCACATAGCTCTATTCCCATGCGCCGGAATGGGCCATCTGACTCCTTTCCTCCGCCTCGCTTCCATGCTCTCCTCCTCCCAAAACTGCCTGCTCACCTTGATCACAGCCTCCCCTGCTGTTTCCGCAGCAGAGTCCACCCACATTTCCTTGTTCCTTTCTCAACACCCAAAAGTCAACCATCTCGAGTTCCATCTCATTCCCTCCGATCCAACCACCATCACCATTCCCGACCCTTTCTTTCTCCAATGGCAATCCACCAACCACTCTCTCCATCTCCTCTACCCTTCACTCGCTTCCGCATCGCCGCCTCTCTCGGCGATCTTCTCCGACTTTGTAGTAGCACCAAAGGTGAGGGATATGATGGGA…
55	gene04359		Anthocyanidin 5,3-O-glucosyltransferase (probable)	ATGTCGCGCCCGCAGTGCGTGGTCCCTGTCTCCTTGTCGGTTGAGTCACGCACGCAGCTCGTCGCTGCGGTTGGCGTCATTGCTGACGCAAGCCACGAGCCTGGGCCTGGGCTGAGGTGGCTGCAACTCGCCTGGGTCACTCTTCTCCTCTCACTAGACTTCCTTGGCATTCAAGAAAAGTTTGTTTCTAGCTGCCCTCTCCTTCCAACCCTTTTCCTATTTGGTATCCAACGCAACTCAGCCGGTCATAGATTCCGGCTTCTGCCGTGTCCCATACATTCCGGTGATCAAAGTTCTGTTCATCTCGCTCTCCTTCCGAGCGCTGGCATGGGTCACCTCACACCCTTCCTTCGACTCGCTGCTTTACTCACAGCACACAATGTTCGGGTCACTTTCATC…
56	gene08457		Anthocyanidin 5,3-O-glucosyltransferase (probable)	ATGATTACTTTCTCTATTTTGGCTTCATGTCTTCCAAAAGCAGAGGGTATTATAACCAACACATTCGTAGAACTTGAGCCTCAAGCAATCAAGGCCATAAAGGAAGGTGTTTGTGTTCCTAATGATCAAACTCCGCCGTTGTATCACATCGGACAGTTGATTTCCAACTCTGAAAATGGGCCTACCGGTCAAGGTTCGATGTTGTGGCTGGATGAGCAGCCGAGCCGGAGTGCGGTGTTCTTGTGCTTTGGAAGCAAAGGTGCGTTTTCTAAAGAGCAGTTTAAGGAAATGGCTGTAGGGTTGGAGAGAAGTAACCAGAGATTTTTGTGGGTTGTGAGGAGTCAACTGGAGTTGGAGGTACTGCTACTAGAAGGGTTCTTGGAGAGGACCAAAGATAGA…
57	gene08458		Anthocyanidin 5,3-O-glucosyltransferase (probable)	ATGGTTTCCATAGTCGAACTAGGAAAGCTCATCTCCCAACACCACCCCAACTTCTCCATAACAGTCCTGGTGGACACATCTTCCCCTCTTGCCAAATCCTCCCACATCAACCATCTCCTCTCTTCTGATTCAGATCAAACCTCCATCTCCTTCTTCACTCTCCCCTCACTCAACCTCCCCCTTCCCGACGCCCAAACCCGACCCGAATGCTTGATCCAGCTCATGACACAATCTGTCCCCAATGTCCTCCAAGCCCTCAACACCATCTCTCTCACTTCCAAAGTTCTCGCCTTCATCACGTCGGCAGTGCATCACCCATACCACCCTGACATCCCAACTTACTATTACTTCACCTCATGCGCCTCTGTTCTTGCTCTGTTTCTCTACCTCCCTACTATC…
58	gene13167		Anthocyanidin 5,3-O-glucosyltransferase (probable)	ATGGATTCCAATCAGGCTATAGTTTTATACCCATCACCACCTATAGGCCACTTAGTTTCTATGGTCGAGTTAGGCAAACTCATACTTACTTGCCATCCTTCACTTAGCATCCACATCCTCCTTGCCACCCCACCTTACCGAGCCGACACCACCGCCTCATACATCGCCTCCGTCTCCGGCACCACATCCTCCATCATCTTCCACCGCCTCCCCACTGTCTCTCTCCCTCCCTCTATAACTTCCGCCTCACGCAACCATGAAACCCTAACCTTTGAAGTTCTCCGCCAAAGTAACCCCCACGTCCACCAAGCCCTTGTTTCCATTTCCAACACTTTCACTGTCCAAGCTTTCGTCATGGACTTCTTCTGCGGCCTCGGACTTTCGGTTGCGACTGAGCTG…
59	gene26881		Anthocyanidin 5,3-O-glucosyltransferase (probable)	ATGGCAGCTAACACCTTAGTCCTCTATGCAGCTCCAGGAATGGGGCATATGATCTCCATGGTGGAGCTAGGCAAGCTCATCCTCAAGCATTACTCCCACAAATTCTCCGTCACCGTTCTCTACACCACCGGCAGCCTCGTCGACACACCAACCATCCCCGCCTACATTGACCGCATCACACAATCCCATCCCTCCATTTCCTTCCACTGTTTCCCACGCGCCGCCGTAATTAACCACCATAACCAAACTCTCAGCATGGCCGCTCTCATGTTCGAGTTCATCCGTCAGAACGACCCCAACGTCCGTCTTGCCCTACAAGAAATCTCCAAAACTTGTCAAGTCCGCGCCTTCATCATCGACCTGTTCTGCTCCTCCTCAATGGCCATAGCCAAGGAGCTC…
60	gene30064		Anthocyanidin 5,3-O-glucosyltransferase (probable)	ATGATTTGGCGCGTACGTGGGATAGAGAATTCCGGGCTGTGTTTTATTTGGGTGTTGGGCAGTCGTCAAGAAGCTGGAGCTCCGGTTATGATTCCGGTCGGGTTTGAGAAACGGATCGAGGATAGGGGTTTGGTGTGGAAGCTTAGGGTTCTGGCTCACACCGCAGTTGGGGTTAACACCCCCGCTTCGCAGAGGAGTTCTAGGGTACCAAGAAGGCAACACACTGTTCGATCTCTGTCCCCTTCTCCGGCTAAGACCTCCGACCGGCGGCGTATTCTCTCTGGCGGGAGTCATCATCCCAAACGCACTATGTGCATGCTCGATTCCGGTACCCGGAGTCCTCAAACTGCACCGACACTATGTGCATGCTCGATTCCGGTACCCGGAGTCCTCAAACTG…
61	gene13163		Anthocyanidin 5,3-O-glucosyltransferase (putative)	ATGGGTGGAGGTAGTGATGCTATTGTTTTGTATCCATATCCAGGACTAGGTCACCTGATTTCCATGGTAGAGCTTGGCAAGCTCTTACTCACTCACCACCCTTCTTTCTCCATCACAATCCTCGCCTCTACCGCCCCGACCACCATCGCCGCCACAGCCAAGCTCGTCGCCAGCTCCAACGATCAGTTAACAAACTACATCAAAGCCGTCTCTGCCACCAACCCCGCCATCAACTTCCACCACCTCCCAATCATTTCTCTCCCAGAAAACGTCAACAAGCAAAACCTCCCTTTCGAATATGCACGTCTCCAAATCCCCAACATCCTCCAAACCCTAACCTCAAACACTAAAGCCCTTATTCTCGACATGTTTTGCGACGCATTATTCGACGTTGCGAAA…
62	gene30501		Anthocyanidin 5,3-O-glucosyltransferase (putative)	ATGGAGGCGATTATTTTGTACCCATCACCACCTATTGGCCACTTGGTTTCCATGGTAGAGTTGGGAAAATTCATACTTACTTGCCATCCTTCATGTAGCATACATATACTTATCACCACCCCACCTTACAGAGCCGATGATACCGCCCCGTATATTGCCTCTGTCTCTGCCACCACTCCCTCCATCATCTTCCACCATCTCCCCACTATCTCTCTCCCTCCCTCCTCCATGTCCTCTCCCAACCATGAAAGCCTAACCTTTGAAGTGCTTCGGCTCAACAACCCCAACGTCCACAAAGCCCTCCTTTCCATCTCCAACAACTTTACTGTTCAAGCTTTTATCATGGACTTCTTCTGTGCTCTTGGGCTTTCTGTTGCTAGTGATCTGAACATCCCAGGT…
63	gene13164		Anthocyanidin 5,3-O-glucosyltransferase (similar to)	ATGGAAGAGCGCCATATGTTCTTGTGGGTGGTCCGTAACTCACCTTCTCATAATCAAAGTGTGGCTATTACGGCCCTACCTGACCCAGATTTGGATTCTTTGCTTCCGGATGGTTTCTTGGTTAGGACAAAGGATAGGGGTCTTGTAGTGAAGTCATGGGCACCACAAGTGGCCGTGCTTAATCATGATTCGGTAGGTGGGTTTGTGAGTCACTGTGGATGGAACTCAGTGTTGGAGGCGGTGTGTGCTGGGGTGCCAATGGTGTCTTGGCCACTCTATGTAGAGCAGAGATTTAATAGGGTTGTTTTGGTGGAGGAAATAAAGATTGCTTTGCTAATGAACGAGTCACTGGACGGGTTCGTAAAGGCAGTAGAGGTAGAGAAGCATTTTAGAGAGTTG…
64	gene13165		Anthocyanidin 5,3-O-glucosyltransferase (similar to)	ATGGGAGGTGTGGGAGTATCTTCAGGCAAGCATAGTCCATCTGATAGTGCTCTGATGGCTCTAGATTCGAGTGATTCAAACATGTTCACGATAATCCCAGCTGATTTAGAGAAGGGTGTTAAGGTGTTTGAGGCTCTTGTCAGTGTTTTTGTGAATAGCAGGGAGTATAGAAAGGAAGCGAGGCATCCTGCACCAGATATCACTAGCAACAAAAAGCCCAAGAGCACAGAAGAAGTCCATGATAAAAGCTTAAACAGTAAAGTTTTGGAGATGGAAAAGAGGGCTTTGTGGACGTTGGAGTTGTTGCGCCGAAGGACTTCAAAGGCTAGGGTTCCATGGTTCGGAGAGGAAGTGGAGGAGGGAGGGAGAGAGATAGTGGGGAGATGGTGGAAGATGATG…
