# Supplementary material for: Expression Profiling of Regulatory and Biosynthetic Genes in Contrastingly Anthocyanin Rich Strawberry (Fragaria × ananassa) Cultivars Reveals Key Genetic Determinants of Fruit Color
Source: Int J Mol Sci. 2018 Feb 26;19(3):656. doi: 10.3390/ijms19030656 (PMC5877517; doi:10.3390/ijms19030656)
Supplement: Supplementary file 1 [file ijms-19-00656-s001.zip › Supplementary Materials_Hossain etal - IJMS/Table S3- Anthocyanin related genes in Fragaria x ananassa.xlsx]

## Sheet: Genes in F. ananassa
Table S3: List of anthocyanin related genes in Fragaria x ananassa (FANhybrid_r1.2_cds) available from the Strawberry garden database (http://strawberry-garden.kazusa.or.jp/).
Sl	Gene	Gene ID in Fragaria x ananassa (FANhybrid_r1.2_cds file)	Sequences in Fragaria x ananassa (FANhybrid_r1.2_cds file)	Length (bp)	Annotation	Gene ID in Fragaria vesca (Fvesca_V1.0_genemark_hybrid annotation)	Sequences in Fragaria vesca (Fvesca_V1.0_genemark_hybrid annotation)	e-value	References
A. Regulatory Genes
A1.	MYB
1	FaMYB11	FANhyb_icon00023020_a.1.g00001.1 /partial	aagggacttgtaataatcctactgctgatcaacaaggtgctgcacctttcttgaaccatgattattatgatcccgtcaactataatgatgatccagcgctgaggatgatggggatcactgatactcatcaccaagaatctgatgatttgtctccattccttaacctggagattgataatgaaaacagtaattcttgcgggtttatggtagattttaagatggatgagagcttcctttcggagtttctcaacgtcgatttttctgagctctacagcagcagtactagtactgctaatggaggagatggtgttaaagctgttattagtaacagttgtggagacgatgaccatcatgagctgcatggcccagatttccgatcatccatggctcctatcatcg…	425	MYB11.m1|Name=MYB11|organism=Fragaria x ananassa|type=mRNA|length=927bp	gene07416; JQ989282.1	atggggaggagtccttgttgtgcaaaggaggggttaaatagaggagcatggacagctatggaggacagaactcttacagagtatataacaactcatggtgaaggcaaatggagaaaccttcccaaaagagcagggcttaagagatgtggaaagagttgcaggctgcgatggttgaactatctaagacctgatatcaagagaggaaacatcactcgggatgaagaagagctcattatccggcttcataagctcttgggaaacagatggtctttgatagcgggtaggcttcctggccgaacagacaatgaaatcaagaattactggaacacaaacattcgcaagaaagttcaagatcactcatccactaattctgaagccaatattactcaccacaaacca…	0	Schaart et al, 2013
2	FaMYB1	FANhyb_icon00014430_a.1.g00001.1 /partial	ggacagataacgaagtgaagaactactggaactctcatttaaagaagaagatactgaagacaggcactactcttcgtccaaataagccccatgagaataaccatgcacctaataacaaacttgtcaagctcttcaataagatggacgatgaggtcgttgatgaggtctcatcagccgattctgctgctggctgtttggtgcctgagttgaatctcgacctcactctaagcatcaagactagtactggaatggctgatcctcaagttgcttaa	272	MYB1.m1|Name=MYB1|organism=Fragaria x ananassa|type=mRNA|length=564bp	gene09407; AF401220.1	atgaggaagccctgctgcgagaagacggagacgaccaaaggggcgtggtcgatccaagaagatcagaaactcattgactacatccaaaaacacggcgaaggttgctggaattcgcttcctaaggctgcagggttgcgtcgttgtggtaagagttgtcgactgagatggataaactatctacgaccagatcttaaacgaggaagctttggtgaagatgaagaggatctcatcatcaggcttcataaactccttgggaataggtggtcgctaatagctggaagactgcctggaaggacagataacgaagtgaagaactactggaactctcatttaaagaagaagatactgaagacaggcactactcttcgtccaaataagccccatgagaataaccatgca…	e-153
3	FaMYB10	FANhyb_icon00002569_a.1.g00001.1 /partial	atgagccttctttgtgcatggactaaagaggaagatgagcttctgaaacagttcatcgaaattcatggagaaggcaaatggcatcatgttcctctcaaatcaggcttaaacagatgcaggaagagctgtagactgaggtggctgaattatttgaagccgaatatcaagagaggagagtttgcagaggatgaagttgatttgatcatcaggcttcataagcttctaggaaacag	233	MYB10.m1|Name=MYB10|organism=Fragaria x ananassa|type=mRNA|length=702bp; (gene31413-v1.0-hybrid Transcription factor MYB113 (AtMYB113) (similar to))	gene31413; EU155162.1	atggagggtttcggtgtgagaaaaggtgcatggactaaagaggaagatgagcttctgaaacagttcatcgaaatccatggagaaggcaaatggcatcatgttcctctcaaatcaggcttaaacagatgcaggaagagctgtagactgaggtggctgaattatttgaagccgaatatcaagagaggagagtttgcagaggatgaagttgatttgatcatcaggcttcataagcttctaggaaacaggtggtctttaattgccggaagattgccaggaagaactgccaatgatgtgaagaactattggaatacttatcaaaggaaaaaggatcaaaagacggcttcatacgcaaagaaactgaaagttaaaccccgagaaaatacaatagcttacacaatt…	e-119
4	FaMYB5	FANhyb_rscf00000101.1.g00008.1	atgaggaacccatcttcgtcttcatcctcgggcgccaaagcaaaatcatcagcagcagcagcaggagtgtcgtcttcgtcgagcaagacgccgtgctgcgtcaaggtgggtctgaagagaggtccctggactcctgaagaagatgagctcttagccaactacatcaagaaagaaggcgagggccggtggcggaccctcccgaagcgcgctggcctcctccgctgcggcaagagctgccgcctccgctggatgaactacctccgtccttctgtcaagcgcggccagatcgcctccgatgaagaagatctcatcctccgcctccaccgactcctcggcaatagatggtccctgattgctgggaggattccggggcgaacggacaatgagataaagaactac…	1071	MYB5.m1|Name=MYB5|organism=Fragaria x ananassa|type=mRNA|length=789bp	gene24821; JQ989280.1	atgaactacctccgtccttctgtcaagcgcggccagatcgcctccgatgaagaagatctcatcctccgtctccaccgactcctcggcaatagatggtccctgattgctgggaggattccggggcgaacggacaatgagataaagaactactggaacactcacctcagtaagaagctgattagtcagggcatagatcccagaacccacaagccactcaatccagatccaacctcttctgctgatcaccatgctgctgtcaatgtcaatggagcttcttcttccaagaacaatcatcatcacggcgggaccagctcaaaccctaaccctaaaagtccaaatacgtcttcgtcacttgaggaagtagcagctcccgttgctagggaaaatgggtaccttgtt…	0	Schaart et al, 2013
5	FaMYB9	FANhyb_rscf00002302.1.g00001.1 /partial	aggagtccatgttgctccaaggaaggacttaacagaggagcctggactgccttggaagataaagtactaacatcttacatcaaagctcatggagaaggcaaatggagaaacctcccaaagagagctggtttgaagagatgtggtaagagctgtaggctgagatggttaaactatctcaggccagacataaagagaggtaacatatccggggatgaagaagaactcattatcagactccataatcttcttggcaacagatggtctctgatagctggaaggctaccggggcgaacagacaatgaaatcaagaactactggaacaccactctggcaaagaaagcaaaacccgaatcgcattccagatcatccaaggaaacatctcccggtccgaccagattc…	828	JQ989281.1-MYB9.m1 ID=JQ989281.1-MYB9.m1|Name=MYB9|organism=Fragaria x ananassa|type=mRNA|length=816bp	gene15392; JQ989280.1	atggggaggagtccatgttgctccaaggaaggacttaacagaggagcctggactgccttggaagataaagtactaacatcttacatcaaagctcatggagaaggcaaatggagaaacctcccaaagagagctggtttgaagagatgtggtaagagctgtaggctgagatggttaaactatctcaggccagacataaagagaggtaacatatccggggatgaagaagaactcattatcagactccataatcttcttggcaacagatggtctctgatagctggaaggctaccggggcgaacagacaatgaaatcaagaactactggaacaccactctgtcaaagaaagcaaaacccgaatcgcattccggatcatccaaggaaacatctcccggtccgacc…	0	Schaart et al, 2013
6	FaEOBII	FANhyb_rscf00000047.1.g00023.1 /TE	atgtcaatttcttatccggttcatgcaactatttataccaggtggtcgaaaatcgcaaagcatctgccaggacggaccgacaatgaaatcaagaactactggagaacccgaatccaaaagcacatcaagcaaggtgatcagagcaattcacagggacaaagctcagatggaactgcagatcaggcaagcacgagccaagtgggatcgagcagcactgttggtctcgacgccatggaaaccacctaccctctatgcgccccgacggcgtcgtatccagcaactctggttcagcctcctgctcatcctaatgttctaccccctggagattcaaatcaggagaattactggagcatggaggatctctggtctatgcagttactaaatggagagtaa	393	Myb-related protein 305 (putative)	gene28435	atggataaaaaaccatgcaattcatcatcccaggatgctgaagtgagaaaagggccgtggaccatggaagaggatttgattctgataaactatattgcaaaccatggtgaaggtgtttggaactcccttgccaaatctgccggtttgaaacgtactgggaagagttgcagactccgatggctaaactatctccgacctgacgttaggagaggcaatatcactccggaggaacagctcttgatcatggaactgcacgctaagtggggaaacaggtggtcgaaaatcgcaaagcatctgccaggacggaccgacaatgaaatcaagaactactggagaacccgaatccaaaagcacatcaagcaaggtgatcagagcaattcacagggacaaagctctgat…	0	Medina-pouche et a., 2014
A2.	bHLH
7	FabHLH33	FANhyb_rscf00000043.1.g00015.1	atggccaatgggactcaaatccatgagagggtgcctgagaatctgaggaaacagtttgctgttgctgtgaggagtattaagtggagctatgcaattttctggtcattgtcaacaactcaacaaggggtgctggaatggggtgaagggtattacaatggagacatcaaaaccaggaagacggtcgaaggaatagaacctaaagctgataaaataggtttgcagaggaatgagcaacttagagagttgtacaaggctctcttagaaggcgagtcgacggatcaacaagccaaagtgccttctgctgcattgtctccggaggatctcacggatgcggagtggtattacttgctttgcatgtcattcgtgttcaatattggcgaaggtctgccaggaagagca…	1962	BHLH33.m1 ID=JQ989286.1-BHLH33.m1|Name=BHLH33|organism=Fragaria x ananassa|type=mRNA|length=783bp	gene19321; JQ989286.1	atgcggataattgaaaacccatgcttttgtagtggagatagaaaatctagtttcatgcaatggacgaaaggtgttgttcattattgtaggccaaaagctcaacagaaactgttaaagaagattttgtttacagttccactgatgatgagtggtggctctcctagtccacaaaaagaaactactacaaactccaaatcagaaagtgatgatgtgcacgagaaattgatagagaatgagaagttgttggttctgaggtcaatggttccttctatgactgagattgacaaggcatcgatcctcgatgatacaattaagtacttgaaagagcttgaggcaagagcagcagaaatggaatcttgcatggacactgtggaagcactagctagaaggaagttccta…	0	Lin-Wang et al, 2014b
8	FabHLH3-delta	FANhyb_icon00003421_a.1.g00001.1 /partial	gtcctgctttaaatctctcttcaccttctcttcccccctccttaaagccctcgcccccctttccagatacaacgtttccgaatccggatactgcctccctaactatttctctcaaacccaaaagaggatatacagacggtcaggtggcgaaccggagcaagagatcgaggccagtgctacttccggaaatggcgacaccgccaccgagtagtagcagactccgtggtatgttacaatctgcagtgcaatctgttcaatggacttacagtctcttttggcaaatctgtccccaacaagggatgttaatatgggcagatggatattacaatggagcaatcaaaacgaggaagacagtgcaacctatggaagtgagctctgaagaggcgtctcttcaaagaa…	557	BHLH3.m1 ID=JQ989285.1-BHLH3.m1|Name=BHLH3|organism=Fragaria x ananassa|type=mRNA|length=1068bp; Transcription factor TT8 (bHLH 42) (similar to) [in vesca]	gene27827; JQ989285.1	ATGGCGACACCGCCACCGAGTAGTAGCAGACTCCGTGGTATGTTACAATCTGCAGTGCAATCTGTTCAATGGACTTACAGTCTCTTTTGGCAAATCTGTCCCCAACAAGGGATGTTAATATGGGCAGATGGGTATTACAATGGAGCAATCAAAACGAGGAAGACAGTGCAACCTATGGAAGTGAGCTCTGAAGAGGCGTCTCTTCAAAGGAGTCAACAGCTTAGGGAGCTCTACGACACACTGTCTGCCGGAGAAACAAACCAGCCAGCGCGCCGCCCTTGTGCCGCCTTGTCCCCGGAGGACTTAACCGAGTCGGAATGGTTCTACTTGATGTGTGTATCGTTCTCATTTCCCCCGGGAGTTGGGTTGCCGGGAAAAGCATACTCAAGGAGGCAACAT…	0	Schaart et al, 2013
9	FabHLH3	FANhyb_rscf00003752.1.g00002.1	atgttaactgttttggttaatgcaggaccgctggagttggaggaattgaaccacgacgatacacactactcggaaacggtctccaccatacttcaaacacaagccacacggtggaccgattcgtcgtccaatgactacgtcacgtattcgagccaatcagcatttgccaagtggacgagccgagccgaccaccacctcctgatgccggtcgagggcacgtcccaatggctactgaagtacattttgtttagtgtgcccttcttgcacacaaaataccgggacgagaattcgccgaagtcgtcccatgacggcgaaggctcgacccagttgaggaaggggacgtcacaagacgagctgagtgctaatcatgtgttggcagaaaggcgtagaagggagaag…	1041	BHLH3.m1 ID=JQ989284.1-BHLH3.m1|Name=BHLH3|organism=Fragaria x ananassa|type=mRNA|length=2094bp;Transcription factor TT8 (bHLH 42) (similar to) [in F vesca]	gene27827; JQ989284.1	ATGGCGACACCGCCACCGAGTAGTAGCAGACTCCGTGGTATGTTACAATCTGCAGTGCAATCTGTTCAATGGACTTACAGTCTCTTTTGGCAAATCTGTCCCCAACAAGGGATGTTAATATGGGCAGATGGGTATTACAATGGAGCAATCAAAACGAGGAAGACAGTGCAACCTATGGAAGTGAGCTCTGAAGAGGCGTCTCTTCAAAGGAGTCAACAGCTTAGGGAGCTCTACGACACACTGTCTGCCGGAGAAACAAACCAGCCAGCGCGCCGCCCTTGTGCCGCCTTGTCCCCGGAGGACTTAACCGAGTCGGAATGGTTCTACTTGATGTGTGTATCGTTCTCATTTCCCCCGGGAGTTGGGTTGCCGGGAAAAGCATACTCAAGGAGGCAACAT…	0	Schaart et al, 2013
10	FabHLH1	FANhyb_icon00000044_a.1.g00001.1	actctgcttcactaagaaggccattctggtacttggtcccagttctgagccaaaaaccatctgggttattgctaaagacaccaagtactgtgaacttgagctgaaaagcaagtagctccagaaccaggagagagtgccagataatctgagaaagcagcttgctattgctgtgagaagtatccaatggagctatgcaatcttctggtccatttcaccaagacaaccaggggttttggagtggggtgatgggtactacaatggagatatcaagacaagaaaaacagttcaagccatagaactcgatgctgatcaaatgggtttgcagaggagtgaacacttgagagagctttatgagtctctctcagctggtgaagcaagtccacaagctagaaggccttc…	1999	Transcription factor GLABRA 3 (bHLH 1) (putative); Fragaria x ananassa transcription factor MYC1 mRNA, complete cds ( FaMYC1)	gene32494; JQ989283.1	ATGGGTTCTAGGCCCCAGAACCAGGAGAGAGTGCCAGATAATCTGAGAAAGCAGCTTGCTATTGCTGTGAGAAGTATCCAATGGAGCTATGCAATCTTCTGGTCCATTTCACCAAGACAACCAGGGGTTTTGGAGTGGGGTGATGGGTACTACAATGGAGATATCAAGACAAGAAAAACAGTTCAAGCCATAGAACTCGATGCTGATCAAATGGGTTTGCAGAGGAGTGAACACTTGAGAGAGCTTTATGAGTCTCTCTCAGCTGGTGAAGCAAGTCCACAAGCTAGAAGGCCTTCAGCAGCATTATCTCCTGAAGATCTTGCTGATACTGAGTGGTATTACTTGGTTTGCATGTCTTTCGTCTTCAACATTGGCCAAGGGTTGCCAGGAAGAACGTTA…	0	Schaart et al, 2013
A3.	WD40
11	FaWD40-1	FANhyb_rscf00000569.1.g00002.1	atgattgaacttcgagaagtggagactgctcgttctattttaagaaacactcaggtaatgggtgtaatgaaacaagaacaaccagaaagatacttgcgactggagcatcttcatgccagaacttatttcgacccaaatgaggcttatcaagattcgacgaaagagaaacggcgtgcacaaattgctcaagggaagtttatgtggattcataaggtgggagggccaatgttaccaaagagggacaggttggaaagttacaccctgaacttttatttaggctttgctactggtgaggtaaatttgtcaccaaagcgggggactcaagagagtccgaaggatggaaattggattgctaaaccagagatggtagatatgcttcttgccatgctcaccatcttg…	1539	WD40 repeat-containing protein SMU1 (putative); Fragaria vesca subsp. vesca suppressor of mec-8 and unc-52 protein homolog 1 (LOC101291337), Mrna	gene27104	ATGTCGACCTTGGAAATCGAAGCTCGAGATGTGATAAAGATTGTGCTTCAATTCTGCAAAGAGAATTCGCTGCACCAAACGTTTCAGACGTTACAGAGCGAGTGCCAGGTTTCGCTGAACACTGTTGATAGTGTTGAGACTTTTGTGGCTGATGTTAATAGTGGAAGGTGGGATGCGGTTTTGCCTCAGGTGGCTCAGCTTAAACTGCCCAGGAATAAGTTGGAGGATTTGTACGAGCAGATTGTACTGGAAATGATTGAACTTCGAGAAGTGGAGACTGCTCGTTCTATTTTAAGAAACACTCAGGTAATGGGTGTAATGAAACAAGAACAACCAGAAAGATACTTGCGACTGGAGCATCTCCATGCCAGAACTTATTTCGACCCAAATGAGGCTTAT…	0
12	FaWD-1	FANhyb_icon00020056_a.1.g00001.1 /partial	atggcatcaatgaagaggcaaagacgtgtggatcatagtgatggtggtgttaccttggaagctccaaagcttaaaggtgcaacaatgccaagtaagaagcccaagaccagagccgctgccaaggtgaaagaagaggcggcgatcaaggcgga	152	WD repeat-containing protein mio (probable); Fragaria vesca subsp. vesca uncharacterized LOC105351472 (LOC105351472), mRNA	gene03735	ATGGCATCAATGAAGAGGCAAAGACGTGTGGATCATAGTGATGGTGGTGTTACCTTGGAAGCTCCAAAGCTTAAAGGTGCAACAATGTCAATGCCAAGTAAGAAGCCCAAGACCAGAGCCGCTGCCAAGGTGAAAGAAGAGGCGGCGATCAAGGCGGAAAATGTGAGTCTTGATGGTGGAAAAGATCAAATGGTGGCGGCTCAGGTTGCGGTGGCGGCGGTGGAGGAGGAGGAGGAGAAGTACTTGTGTAGTCATGGGTCAGTTTATTGGTTGGATGAGCAAATGTCATGGGGATCAATTTGGTCGCCATTGTGGGATGTGGAGTTCATGGGTGAAGCACACTATGGATTGTTTAGTGATCATGTGGTTTGGGACGATGATATTTGGGGATTAAGGACC…	3e-71	Lin-Wang et al, 2014b
13	FaTTG1	FANhyb_icon00009619_a.1.g00001.1 /partial	gccgctgctccgattggcgtggaacaagcaggacttgaggtacatggcgacgattttgatggacagtaacaaggtcgtgatactggatattcggtcgccgacgatgccggtggcggagctggagaggcacagagggagtgtgaatgcgattgcgtgggccccgcagagtgccaggcatatttgctcggcgggggatgactcgcaggcgctgatttgggagctgccgactgtggcggggccgaatgggattgatcctatgtcgatgtactcggctggcgccgagattaatcagctgcagtggtctgctgggcagccggattggattgccattgcgttttcgaacaagatgcagctcttgaaggtttga	367	Fragaria x ananassa transcription factor TTG1 mRNA, complete cds; Protein TRANSPARENT TESTA GLABRA 1 (similar to)	gene12450; JQ989287.1	ATGTCTGATATCTTCAATCAAAGTGGGCTAAATAATAAAAGTGTCGTTTTTGTCCGCACTAAACCACACCACCTACTTATCTCTCCCGCCTCCATTTCAACTTCCCCTCCCAAAACTTCTCCGGCCTCCCAAAAACCCCAATCCGACCCGATGGAGAATTCGACCCTCGAATCCCACCTCGGTCCCGAAAACTCCGTCACCTACGACTCCCCCTACCCTCTCTACGCCATGGCATTCTCCCCCGCCGCCCGCGCCCGCCACCACCACCCCAAAATCGCCGTCGGCAGCTTCATCGAGGAGTTCTCCAACCGGGTCGACATTCTCTCCTTCGACCCGGACACCCTAACCCTAAAACCCAATCCTTCTCTCTCCTTTGACCACCCCTACCCTCCCACCAAG…	0	Schaart et al, 2013
14	FaWD44-1	FANhyb_rscf00002089.1.g00001.1	atgctgattgctgatgagggtgagaaggatttgttcttcgattccgcagagtacttgtcatctgaagagtcagtggtagcaaaagagaacctggagtgtagcaagttggagtatgagatttgggtgaatgagccaccaagtgtgaaggaaagacgagagagttttcttcggcagatgggtttagctgaatcaggttctacaaagtttggttctgtggagatggaaagggacgtcggtacctcatcagagatgatgggattggagagactttcagagtgcaatggagctgcctcgagctcttgcagctcctcatctagtcaaattgaggaatacttgggatttcatagcagggaaggggacaatcaagcaaattttatgtgtgatgaatttgacagaggt…	2067	Fragaria vesca subsp. vesca WD repeat-containing protein 44 (LOC101314228), transcript variant X2, mRNA	gene17869	ATGGAAAGTAAAAACCCACGAGGGTGGTGGTGGGTGGTAGCAGCAGAGGCCAGAAGCCAGTTTAAGTCTTGTTGTAGGTGTTTAAATTTAAAGGGTGTGTTTTTAGCAATAGTTGTTGTGGTGGCTAGTTCTAATGGTACTAGTACTAATTTCTCACAGCGGCTCCCCAATTCTTACAGGCTGTCTGGCTCAAAGGTGGTGCCGAGTGTGAAGCTGACCTTTGAAAATGTGTGTAACATTGCCACGATCGTAGGAGGGTCGGTGGATATTGTTGAATATATGTGGTGTTGCTTGGCATTCGAACCGAGTTGGAAACTGGATGTGGAGTGTGGAATGTGGAAGGATGACTCATTGATTTTGCATAGTCAAGGAGCGAAACTCGTACAAGACATGCTGATT…	0	Zhang et al., 2015
B. Early Biosynthetic Genes
B1. Phenylalanine
15	FaPAL2	FANhyb_rscf00000079.1.g00001.1	atggagaccgtaacccagaatggataccaccagaatgggatccaaaacggttccttggacattctctgcgtcaaaacagagtccctcaaagctgtttcggacccgcttaactggggagcggcggcggagtccatgacaggcagccaccttgatgaagtgaagcgcatggtggccgagtacaggaagcctgtggtgaagctcggtggaaagaccttgactattgctcaggtcgcggccatagctaaccatgactctggtgtcaaggtcgaactggatgagtctgccagggctggtgtgaaggccagtagtgactgggtgatggactccatgaacaaaggaacagacagctatggtgtcactaccgggttcggtgcgacctcccacagacgaaccaagcaa…	2175	Phenylalanine ammonia-lyase 2 (putative); KX450227.1	gene09753	ATGGAGACCGTAACCCAGAATGGATACCACCAGAATGGGATCCAAAACGGTTCCTTGGACATTCTCTGCGTCAAAACAGAGTCCCTCAAAGCTGTTTCGGACCCGCTTAACTGGGGAGCGGCGGCGGAGTCCATGACAGGCAGCCACCTTGATGAAGTGAAGCGCATGGTGGCCGAGTACAGGAAGCCTGTGGTGAAGCTCGGTGGAAAGACCTTGACTATTGCTCAGGTCGCGGCCATAGCTAACCATGACTCTGGTGTCAAGGTTGAACTGGATGAGTCTGCCAGGGCTGGTGTGAAGGCCAGTAGTGACTGGGTGATGGACTCCATGAACAAAGGAACAGACAGCTATGGTGTCACCACCGGGTTCGGTGCGACCTCCCACAGACGAACCAAGCAA…	0	Lin-Wang et al, 2014b
16	FaPAL1	FANhyb_rscf00000868.1.g00006.1	atgctagtaaggatcaacaccctcctccagggttactcggggattaggttcgaaatcttggaagccattaccaaattcctcaatggtaacatcaccccatgcctgccacttcggggcacgatctcgtcgtcgggtgacttggttcccctttcgtacattgccgggcttttgatcggcaggcccaattcaaagtccattgggcctaacggcgagaccctaaccccggctgaggcgtttaagttggccggaattgagggtgatttctttgaattgcaacccaaggaaggacttgctttggtgaatggtactgctgttgggtctggtatggcttctgtggtgctgtttgatgctaacactctagctgttctttccgagatcatgtcagcgattttcgctgaa…	1674	Phenylalanine ammonia-lyase 1; KX450226.1	Gene23261	ATGGCGCTTAACGGAAACGGAAACGGCAACGGGGAGGCAGCGGTGGACTCATTTTGCCAAGGAGGAGGACTACTACATGACCCGTTGAACTGGAACTTGGCGGCGGAGGGTTTGAAAGGGAGCCACCTGGACGAGCTGAAAAAAATGGTGAATGACTACCGGAAGCCGGTGGTGATGCTGGGAGGGGAGAGCCTGACTGTAGGGCAGGTGGCGGCGATTGCCAACCACGACGGTGGCGTGCGCGTGGAGCTTTCGGAGGAGAAGCGGGCTGGGGTGAAGGCCAGCAGTGACTGGGTGATGGATTCAATGGGGAAGGGTACAGACAGCTATGGTGTCACCACAGGGTTCGGTGCTACCTCCCACCGGAGAACCAAAAACGGTGGAGCTCTCCAGAAAGAA…	0
B2. Cinnamic acid
17	FaC4H	FANhyb_rscf00000282.1.g00007.1	atggatctccttctcttggagaagaccctaataggtctcttcatcgctgtagtcgtcgcaatcatcgtctccaagctccgcggcaagaagttcaagctccctcccggtcctatccccgtccccgtcttcggcaactggctccaagtcggcgatgacctcaaccaccgcaacctcactgacatggctaaaaaattcggcgacgtgttcatgctccggatggggcagcgcaacctcgtcgtggtctcgtcacctgacctggccaaggaggtcctccatactcagggcgtcgagttcggctcccggacgaggaacgtcgtgttcgacatcttcaccgggaaaggacaggacatggtgttcaccgtgtacggcgagcactggaggaaaatgaggaggataatg…	789	Trans-cinnamate 4-monooxygenase (CA4H) (putative) = [Cinnamate-4-hydroxylase AtC4H - Lin Wang 14]	gene28093	ATGGATCTCCTTCTCTTGGAGAAGACCCTAATAGGTCTCTTCATCGCTATAGTCGTCGCAATCATCGTCTCCAAGCTCCGCGGCAAGAAGTTCAAGCTCCCTCCCGGTCCTATCCCCGTCCCCGTCTTCGGCAACTGGCTCCAAGTCGGCGATGACCTCAACCACCGCAACCTTACTGACATGGCTAAAAAATTCGGCGACGTGTTCATGCTCCGCATGGGGCAGCGCAACCTCGTCGTGGTCTCGTCACCTGACCTGGCCAAGGAGGTCCTCCACACTCAGGGCGTCGAGTTCGGCTCCCGAACGAGGAACGTCGTGTTCGACATCTTCACCGGGAAAGGACAGGACATGGTGTTCACCGTGTACGGTGAGCACTGGAGGAAAATGAGGAGGATAATG…	0	Lin-Wang et al, 2014b
18	FaCC1	FANhyb_rscf00000685.1.g00004.1	atgtcagaagctcaaaggagattgatttcaactgttagtattcctcgtactaatggttatgtaaatgggggactatcaatcaggtcccctgctgcggcacctgctgttgaggagttctgctatgcccttggtgggaagaagccaatccatagcattttaatagcaaacaatggaatggcagcagtcaagtttatacgtagtgtgaggacatgggcttatgaaacatttggcacagaaaaggctgttttgttggtggccatggccacaccagaagacatgagaatcaatgcagaacacattagaattgctgatcagtttgtggaagttcctggtggaactaacaataataactatgccaatgtgcagctcattgtagagatggcagagataacacatgtt…	6963	Biotin carboxylase (probable); Acetyl-CoA carboxylase, AtACC1	gene22077	ATGTCAGAAGCTCAAAGGAGATTGATTTCAACTGTTAGTATTCCTCGTACTAATGGGTACGTAAATGGGGGACTATCAATCAGGTCCCCTGCTGCGGCACCTGCAGTTGAGGAGTTCTGCTATGCCCTTGGTGGGAAGAAGCCAATCCATAGCATTTTAATAGCAAACAATGGAATGGCAGCAGTCAAGTTTATACGTAGTGTGAGGACATGGGCTTATGAAACATTTGGCACAGAAAAGGCTGTTTTGTTGGTGGCCATGGCCACACCAGAAGACATGAGAATCAATGCAGAACACATTAGAATTGCTGATCAGTTTGTGGAAGTTCCTGGTGGAACTAACAATAATAACTATGCCAATGTGCAGCTCATTGTAGAGATGGCAGAGATAACACATGTT…	0	Lin-Wang et al, 2014b
B3. Coumaroyl-CoA
19	Fa4CL7	FANhyb_icon00012602_a.1.g00001.1 /partial	tgatgaagagggaagattgtatgttgtggatcgactcaaagagctcatcaagtcttatggttatcaggttgccccagcagagcttgaagggcttttactttctcaccccgaaatattggatgcagctgtaatcccatttccggatgctaaagccggtgaggttccgattgcttatgttgttcgtgcacccaatagcttgctaactgaacaagacattctaaaatgtgtggagaagctggttgcaccattcaaaagattgcgcagcataacttttgtgaccagtgtcccaaagtcggcttccggaaagattttgagacgggagcttatacagaaagttcgatcaaacatgtaa	352	4-coumarate--CoA ligase-like 7 (At4CL6) (putative)	gene09603	ATGGCAAAATCCTTCGATTCCGAAACCGGAACCTACACGTCCCCCCGGCCTCCGGTCCACTTCCCCGAAAACCCCAACCTCTCTCTCACCTCCTTCCTCTTCCAATCGTCCTCCTCAACCCCTCACAGCCTCGCCCTCGCCGACGCCGACTCCGGAGAAACCCTAACCTTCCTACAGCTCAAAACCCTCGTCTCCAGGCTCGCACGAGCTCTCATCCAATTACACATCAACAAAGACGACGTCGTCCTTATCCTCTCCCCCAATTCCATCCACTTCCCCGCCTGCTTCCTCTCCGTCGTCGCCATTGGAGCCATTGCAACCAGCTGTAATCCTGTCTACACTGTCTATGAACTCTCAGACCAGATTAAAGACTGTAACCCTAAGCTCGTCATCACCGTC…	0	Medina-pouche et a., 2014
20	Fa4CL2	FANhyb_rscf00001339.1.g00001.1	atggcaatagagacaccccaaagcgacattatctaccgctcaaagctcccggacatccccatcccaaaccacctccctctccactcctacatcttccaaaacaaatcccacctcagctcaaagccatgcatcatcaatggcaccaccggccacatctacacctacgccgacgtcgagctcacagccaggaaagtcgcctccggcctcaacaagctcggcatcaaacaaggcgacgtcgtcatgctcctcctccccaacaccccggaattcgtcttcaccttcctcggtgcctccttccgcggcgccatgaccaccgccgccaaccctttcttcactccagccgagatcgccaaacaagccaaagcatcaaaagcgaagctgatcatcactctcgctagc…	1644	4-coumarate--CoA ligase 2 (4CL 2) (putative)	gene15877	ATGGCAATAGACACACCCCAAAGCGACATTATCTACCGCTCAAAGCTCCCGGATATCCCCATCCCAAACCACCTCCCTCTCCACTCCTACATCTTCCAAAACAAATCCCACCTGAGCTCAAAGCCATGCATCATCAATGGCACCACTGGCCACATCTACACCTACGCCGACGTCGAGCTCACAGCCAGGAAAGTCGCCTCCGGCCTCAACAAGCTCGGCATCAAACAAGGCGACGTCGTCATGCTCCTCCTCCCCAACACCCCGGAATTCGTTTTCACCTTCCTCGGTGCCTCCTTCCGCGGCGCCATGACCACCGCCGCCAACCCTTTCTTCACTCCGGCCGAGATCGCCAAACAAGCCAAAGCATCAAAAGCGAAGCTGATCATCACTCTCGCTAGC…	0
B4. Chalcone
21	FaCHI3	FANhyb_icon00000880_a.1.g00001.1 /partial	tgggtgcagtgggttcagaagtagtgttggtggatgaaatcccttttccttcagtgatcacaacctccaagccattagctcttcttggtcatgggatcacagacattgagatacactttttgcaaatcaagttcacagcaattggggtttatttggaccctgagattgtgggacatctgcagaaatggaagaccaagaaaggaaccgagcttgcagaagatgacgacttctttgatgctcttatttctgctcctgttgagaaatttctaaggattgtggtgatcaaggagatcaaagggtctcaatatggggtgcagctcgaaagttcagtgagggatagattggcagctgatgacaaatatgaggaagaggaggaggaagccttggagaagattgttg…	638	Chalcone--flavonone isomerase (Chalcone isomerase) (probable); PREDICTED: Fragaria vesca subsp. vesca probable chalcone--flavonone isomerase 3 (LOC101305307), mRNA	gene21346	ATGATCACTGAGGACAACAAATTGAGGATCTTATTGGAATTTTCCCATTCGCAAGATATTGAGTTGCGGAAGGACAAGACTGGAAGACCTAAGAGTGTCAGCTCGATGGGTGCAGTGGGTTCAGAAGTAGTGTTGGTGGATGAAATCCCTTTTCCTTCAGTGATCACAACCTCCAAGCCATTAGCTCTTCTTGGTCATGGGATCACAGACATTGAGATACACTTTTTGCAAATCAAGTTCACAGCAATTGGGGTTTATTTGGACCCTGAGATTGTGGGACATCTGCAGAAATGGAAGACCAAGAAAGGAACCGAGCTTGCAGAAGATGACGACTTCTTTGATGCTCTTATTTCTGCTCCTGTTGAGAAATTTCTAAGGGTTGTGGTGATCAAGGAGATC…	0	Lin-Wang et al, 2014b
22	FaCHI1	FANhyb_icon00004487_a.1.g00001.1 /partial	atggctcaatcagtcaccggaatccaaatcggagggacgtcgtttcctcccgccgtcaagccacccggctccggcaatacccttttcctcggtggcgcaggggtgagggggatggagatacaggggaatttcgtgaagttcacggcgattggagtctacttggaggataaggccgtgccggcgctttccttcacggcgattggagtctacttggaggataaggccgtgccggcgcttgccgttaagtggaagggcaagacggccgaggagttgacagagtcggttgagttcttcagggagatcgttacaggtccttttgagaaattcacacaagtgacaatgatactaccgctgacgggccagcaatactccgagaaggtttcagagaattgtgttgcc…	534	Fragaria vesca subsp. vesca chalcone--flavonone isomerase 1; TT5	gene23367	ATGGCACAATCAGTCACCGGAATCCAAATTGGAGGGATGTCGTTTCCTCCCTCCGTCAAGCCACCCGGCTCCGGCAATACCTTTTTCCTCGGCGGCGCAGGGGTGAGGGGGATGGAGATACAGGGGAATTTCGTGAAGTTCACGGCGATCGGAGTCTACTTGGAGGATAAGGCCGTGCCGGCGCTTGCCGTTAAGTGGAAGGGCAAGACGGCCGAGGAGTTGACAGAGTCGGTTGAGTTCTTCAGGGAGATCGTTACAGGTCCTTTTGAGAAATTCACACAAGTGACAATGATACTACCGCTGACGGGCCAGCAATACTCCGAGAAGGTTTCAGAGAATTGTGTTGCCATTTGGAAAAAGTTTGGAATATACACTGATGCAGAAGCGAAAGCCATTGAA…	0	Lin-Wang et al, 2014b
23	FaCHS	FANhyb_icon00003433_a.1.g00001.1 /partial	gtgacaaatctatgatcaagaagcgttacatgtacttgactgaagaaattcttaaagagaatcctagtatgtgtgagtacatggcaccttcacttgatgcaagacaagacatggtggtagttgaaattccaaagcttggaaaagaggccgctgtcaaggccattaaggaatggggtcagcccaagtccaaaatcacccacttggtcttttgtaccactagtggtgtcgacatgcccggtgccgattaccagctcactaagctcttgggcctccgcccgtccgtcaagcgtctcatgatgtaccagcaaggctgtttcgccggaggcacggtgctccggttggcaaaggacttggccgagaacaaccggggtgcacgtgttctcgttgtttgctctgaga…	992	Fragaria x ananassa chalcone synthase (CHS) , TT4; FvCHS;	gene26825	ATGGTGACCGTTGAGGAAGTCCGCAAGGCTCAACGCGCTGAGGGTCCGGCCACTGTCTTGGCCATCGGGACAGCGACACCACCCAACTGTATTGACCAGAGCACATACCCCGACTACTACTTTCGTATCACCAACAGTGAGCACAAGGCTGAGCTCAAGGAGAAATTCCAGCGCATGTGTGACAAATCTATGATCAAGAAGCGTTACATGTACTTGACTGAAGAAATTCTTAAAGAGAATCCCAGTATGTGCGAGTACATGGCGCCTTCACTTGATGCAAGACAAGACATGGTGGTAGTTGAAATTCCAAAGCTTGGAAAAGATGCCGCTGTCAAGGCCATTAAGGAATGGGGTCAGCCCAAGTCCAGAATCACCCACTTGGTCTTTTGTACCACTAGT…	0	Lin-Wang et al, 2014b
B5. Flavanone
24	FaFLS	FANhyb_icon00020196_a.1.g00001.1 /partial	atggaaatagtaatactcggtgaaaagaagaagagggaagccaatgaagagtatgcaaagaatttacacaaggtggtggagaagctatttaaacttttatctttggggttagggcttgaagcacaagaactgaagaaggcagttggtggtgatgacttggtgtaccttctcaaaatcaattactatccgccgtgtccccgccctgatcttgctcttggtgtggttgcccatactgacatgtc	242	Flavonol synthase/flavanone 3-hydroxylase (FLS) (similar to)	gene11126	ATGGGGGTAGAAAGAGTGCAAGACATTGCATCTACAATTTCCGAGGACACAATCCCGGCGGAGTACATTAGGTCGGAGAATGAGCAGCCGGGAATCACCACCGTCCCTAACACAGTCCTCGAATGCCCTACCATTGATTTCAGCGACCCTGATGAGGAGAAGCTCCTCAAACAAATCTTCGAGGCCAGCACCGACTGGGGCATGTACCAAATCGTGAACCATGACATTTCCAACGAGGCCATATCCAAGTTACAGGCCGTCGGAAAAGAGTTCTTTGAGCTCCCGCAGGAGGAGAAAGAGGTTTACGCAAAAGATCCCAACTCAAAGTCCGTGGAGGGTTACGGTACATTTTTGCAGAAGGAACTGGAAGGGAAGAAAGGGTGGGTGGATCATCTGTTC…	e-111	Miao et al, 2016
25	FaF3H	FANhyb_icon00001777_a.1.g00001.1	atggcccctactcctactactctgaccgccatagcgggggagaagaccctccaacagagcttcgtccgcgacgaagatgagcgccctaaggtggcctacaaccaattcagcaatgatattccgatcatttccctctccggcatcgaagaggtcgaaggccgccgcgctgagatttgcaagaagattgttgaggcctgcgaggactggggcgttttccagattgttgatcacggcatcgaccccaagctcatctcagaaatgactcgtctcgccagagagttcttcgctttgccgccggaggaaaagctccgtttcgacatgtccggtggcaaaaagggtggcttcatcgtttccagccatttacagggagaggcggtgcaggattggcgcgagattgtg…	825	Naringenin,2-oxoglutarate 3-dioxygenase (F3H) (putative)	gene14611	ATGGCCCCTACTCCTACTACTCTGACCGCCATAGCGGGGGAGAAGACCCTCCAACAGAGCTTCGTCCGCGACGAAGATGAGCGCCCTAAGGTGGCCTACAACCAATTCAGCAATGATATTCCGATCATTTCCCTCTCCGGCATAGAAGAGGTCGAAGGCCGCCGCGCTGAGATTTGCAAGAAGATTGTTGAGGCCTGCGAGGACTGGGGCGTTTTCCAGATTGTTGATCACGGCATCGACCCCAAGCTCATCTCGGAAATGACTCGTCTCGCCAGAGAGTTCTTCGCTTTGCCGCCGGAGGAAAAGCTCCGTTTCGACATGTCCGGTGGCAAAAAGGGTGGCTTCATCGTTTCCAGCCATTTACAGGGAGAGGCGGTGCAGGATTGGCGCGAGATTGTG…	0	Lin-Wang et al, 20114
C. Late Biosynthetic Genes
C1. Dihydroflavonol
26	FaDFR4-1	FANhyb_rscf00006583.1.g00001.1 /partial	cagttgcattcaatggaaagcctgtcgctcctgatgtagtaattgatgagtcctggttttcagatccagctttctgtgaaaaatcaaaggcttggtatatgctgtcaaagacattagctgaggaagctgcttggaagtttgcaaaagagaaaggaattgatattgttacaataaatccgggtttggtgatcggccctctcttacagccaactctcaacacaagtgtggagccaattctgaaactcataaatgggactgaaaaatttccaaacacaacttatagatttgttgatgttagagatgttgccaacgcacatattctagcttttgagaatccttcagctagcggacgatattgtttagttggaagtgtaacacactgttcagatattgtgaaaa…	578	Bifunctional dihydroflavonol 4-reductase/flavanone 4-reductase (DFR) (probable)	gene29482	ATGAGATGCGGAGGAGGGAAGGTTGTGTGTGTGACAGGAGCATCTGGGTTCATAGCTTCATGGCTGGTCAAGCTCTTGTTGCAACGAGGTTATACTGTTAAAGCCACTGTACGGAACCCAAATGATCAAAAGAAAACAGAACACCTACTCTCACTTGATGGAGCAAAGGAAAGGCTTCATTTGTTCAAAGCAGACTTGTTAGATGAAGGTTCTTTTGATTCTGTAGTTGATGGTTGTGAATGTGTTTTTCATAAGCCATCACCTGAGACACCTGTAATAGTTCCAGCCACTGACCCACAGGCAGAATTAATTGACCCTGCTTTGAAGGGTACTCTTAATGTCCTTGGATCGTGTGTGAAGATTTCGTCTGTCAAAAGGGTGGTTATCACATCCTCTATG…	e-143	Medina-puche et al., 2013
27	FaDFR4-2	FANhyb_rscf00000482.1.g00004.1	atggcggcggcgatttcgtcctctcatctcttactccgatcagacaaagcctctcactcctccttctccggccagagcctccgacgatcgcctccactttccggcaagttcgccagcatttccgtctcttctccggcctcgttccgaagaatctcttgccaggcctcctctactgcctcttcccctaatttgaagaaggtgagacatctgctggagttaccacaggcggccacgcgactgacgctgtggaaggcggacctggacgtcgagggaagctttgatgaagccattaagggctgcaccggagtgtttcatgtcgccacgcctatggatttcgagtccgaggaccctgagaacgaagtgataaagccaacaataaatgggatgttagacatcatg…	2031	Bifunctional dihydroflavonol 4-reductase/flavanone 4-reductase (DFR) (putative)	gene15174	ATGGGGTTGGGAGCAGAATCCGGATCCGTTTGTGTGACGGGCGCCTCCGGTTTCGTCGGTTCATGGCTCGTCATGAGACTCCTCGAGCGCGGCTACACCGTCCGAGCCACCGTGCGAGACCCTGCTAATTTGAAGAAGGTGAGACATCTGCTGGAGTTACCACAGGCGGCCACGCTACTGACGCTGTGGAAGGCGGACCTGGACATCGAGGGAAGCTTTGATGAGGCCATTAAGGGATGCACCGGAGTGTTTCATGTCGCCACGCCTATGGATTTCGAGTCCGAGGACCCTGAGAACGAAGTGATAAAGCCAACAATAAATGGGATGTTAGACATCATGAAAGCATGTCTCAAAGCAAAGACAGTTCGGAGGGTGGTGTTTACATCTTCGGCCGGAGCT…	0	Lin-Wang et al, 2014b
28	FaDFR4-3	FANhyb_rscf00000482.1.g00003.1	atgggatcggagtccgaatccgtttgtgtcaccggagcctccggtttcgtcggatcatggctggtcatgagactcctagagcgtggctacactgtccgagccaccgtgcgagaccctactaatgcgaagaaggtgaagcatctgctagacttgccgaaggcggcgactcacttgacgctgtggaaggcggacctggcggacgagggcagcttcgacgaagccattaagggatgcagcggtgtgttccatgtcgccacacctatggattttgagtccaaggaccctgagaatgaagtgataaagccaacaataaacggggtgttagacatcatgaaagcatgtctgaaagcaaagactgttagaaggctggtgtttacagcttctgctggatctgtaaat…	1050	Bifunctional dihydroflavonol 4-reductase/flavanone 4-reductase (DFR) (similar to)	gene15176	ATGGACCAATGGACTAGTAAAGGTGATGCTACTGCCGAAATTGTAGTGTTCTTGATAATTTGTTTGGTTTGGCAGAATGAAGTGATAAAGCCAACAATAAACGGGGTGTTAGACATCATGAAAGCATGTCTGAAAGCAAAGACTGTGAGAAGGTTGGTGTTTACAGCTTCTGCTGGATCTGTAAATGTTGAAGAGACCCAAAAGCCGGTCTACAACGAAAGCAACTGGAGCGATGTCGAATTTTGCCGGAGAGTAAAGATGACTGGTTGGATGTATTTTGTATCAAAAACTCTGGCTGAGCAAGAGGCATGGAAGTTTGCAAAAGAAAACAACATTGATTTCATTACCATTATACCAACTCTGGTCATCGGTCCATTTCTCATGCCGGCTATGCCGCCG…	0	Lin-Wang et al, 2014b
C2. Leucoanthocyanidin
30	FaLDOX	FANhyb_icon00007826_a.1.g00001.1 /partial	atggtgactgctgcatccattggttcaagagttgagagtttggccagcagcgggatctcaacgatcccgaaggagtacgtgagacccaaagaggagctcgttaacatcggtgacatattcgaagacgagaagagcaccgaagggcctcaagtacctaccattgatttgaaggagatagattccgaggacatcaaggtgagggagaaatgtagggaggagttgaagaaagcagccgtcgaatggggtgtcatgcaccttgtcaaccacggcatctccgacgagctcatggaacgggtcaagaaggccggaaaagccttctttgatcttcccattgagcagaaggagaagtatgccaatgaccaggcctccggcaaaattcaaggctacggaagcaagctt…	794	Leucoanthocyanidin dioxygenase (LDOX) (putative); FvLDOX, TT18 (LIn); FaANS (Miao)	gene32347	ATGGTGACTGCTGCATCCGTTGGTTCAAGAGTCGAGAGTTTGGCCAGCAGCGGGATCTCAACGATCCCAAAGGAGTACGTGAGACCCGAAGAGGAGCTCGTTAACATCGGTGACATCTTCGAAGACGAGAAGAGCACCGAAGGGCCTCAAGTACCTACCATTGATTTGAAGGAGATAGACTCGGAGGACATCAAGGTGAGGGAGAAATGTAGGGAGGAGTTGAAGAAAGCAGCCATCGACTGGGGTGTCATGCACCTTGTCAACCATGGCATCTCCGACGAGCTCATGGAACGGGTCAAGAAGGCCGGAAAAGCCTTCTTTGATCTTCCCATTGAGCAGAAGGAGAAGTATGCCAATGATCAGGCCTCCGGCAAAATTCAAGGCTACGGAAGCAAGCTT…	0	Lin-Wang et al, 2014b
31	FaANR	FANhyb_rscf00000390.1.g00012.1 /partial	ataatctgaagaagatctcccacctaacagcactacaagagttgggagagttaacaatatttcgtggggatttaaccgatgaagggagctttgatgctgctatagcaggttctgatcttgttttccatgtagccacaccagtccactttggctcgccggatccagagaatgacatgatcaagccaggagtccaaggagtactaaacgttatgaaatcatgtgtgaaagcaaaaacagttaagcgagtcgttttgacatcatcagcagctgcagtaactgtcaatactcttagtggaacaggcttgatcgccgacgaaaatgattggtctgatgttgagttcttgaccactgccaagccacctacttggggatatcctgtttcaaaggtactagctgaga…	887	Leucoanthocyanidin reductase (LAR) (putative)	gene24665	ATGTCCACCACCCAACCCATCATCTCAACAAAGTCTGCTTGTGTCATCGGCGGCACCGGCTTCGTGGCGTCTCAGCTGATCAAGCTCTTACTAGAGAAGGGCTATGCCGTCAGAACCACTGTTAGAGACCCAGATAATCTGAAGAAGATCTCCCACCTAACAGCACTACAAGAGTTGGGAGAGCTAACAATATTTCGTGGGGATTTAACCGATGAAGGGAGCTTTGATGCTGCTATAGCAGGTTCTGATCTTGTTTTCCATGTAGCCACACCAGTCCACTTTGGCTCGCCGGATCCAGAGAACGACATGATCAAGCCAGGAGTCCAAGGAGTACTAAACGTTATGAAATCATGTGTGAAAGCAAAAACAGTTAAACGAGTCGTTTTGACATCATCAGCA…	0	Miao et al, 2016
32	FaLAR	FANhyb_icon00014507_a.1.g00001.1 /partial	cgaagccagcctcgactccggccttcccacttacgtcctcgtccgacccggcccgtctcgtccttccaagtccgacaccatcaagtccctcaaagacagaggcgccatcatcctacatggggtgatgagtgataagccattgatggagaagctactgaaagagcatgagatcgagatagtcatatcagccgtgggtggtgcaacaattctagaccagatcaccctagtcgaagccattacttctgtaggaacggtcaagaggtttctgccgtcggagttcgggcacgacgtggaccgggccgacccggtggaaccgggtctgaccatgtatttggagaagcgcaaggtgaggcgtgcgattgagaagagtggggtcccttacacgtatatttgttgcaa…	497	Leucoanthocyanidin reductase (Leucocyanidin reductase) (similar to)	gene03877	ATGACGGTGTCACCTTCTATTGCCTCTGCTGCACAGAGTGGCCGAGTCCTCATTATCGGCGCCACCGGCTTCATCGGCAAGTTCGTCGCCGAAGCCAGCCTCGACTCCGGCCTTCCCACTTACGTCCTCGTCCGACCCGGCCCGTCTCGTCCTTCCAAGTCAGACACCATCAAGTCCCTCAAAGACAGAGGCGCCATCATCCTCCATGGGGTGATGAGTGATAAGCCATTGATGGAGAAGCTACTGAAAGAGCATGAGATCGAGACAGTCATATCAGCCGTGGGTGGTGCAACAATTTTAGACCAGATCACCCTAGTCGAAGCCATTACTTCTGTAGGAACGGTCAAGAGGTTTCTGCCGTCGGAGTTCGGGCACGACGTGGACCGGGCCGACCCGGTG…	0	Miao et al, 2016
C3. Anthocyanidin
31	FaUFGT1	FANhyb_rscf00000061.1.g00006.1	atggcaccagtaggtcatgtggcggtgctagcctttcccttctccactcacgccgccccgctgttgaacatcgtctgccgcctcgccgccgccgcgccaagcactctgttctctttcttcaacaccaagcaatccaacagctcaatcctagcaagcaacacgtccgtactgcgttacagtactaacgtatgtgtgtgtgaggtggcggatggtgtgccggaggggtatgttttcgtgggtaagccacaggaggacatagagttgttcatgaaggctgccccggacaacttcaggaggtgcttagaggcgtcggtggcggagtccgggagggaggtcagctgcttggtcactgacgccttcttttggttcggtgctcatatggcggatgacatgggagga…	1347	Anthocyanidin 3-O-glucosyltransferase (putative); Fragaria x ananassa UDP glucose:flavonoid-3-O-glucosyltransferase (ufgt) mRNA, complete cds	gene12591	ATGGCACCAGTATCAAACCAGGTGGGTGGTCATGTGGCGGTGCTAGCCTTTCCCTTCTCCACTCACGCCGCCCCGCTGTTGAACATTGTGTGCCGCCTCGCCACCGCCGCGCCAAGCACTCTGTTCTCTTTCTTCAACACCAAGCAATCCAACAGCTCAATCCTAGCAGGCAACACGTCCGTACTGCGTTACAGTAACGTAAGTGTGTGTGAGGTGGCGGATGGTGTGCCGGAGGGGTATGTTTTCGTGGGTAAGCCACAGGAGGACATAGAGTTGTTCATGAAGGCTGCCCCGGACAACTTCAGGAGGTGCTTAGAGGCGTCGGTGGCGGAGTCCGGGAGGGAGGTCAGCTGCTTGGTCACTGACGCCTTCTTTTGGTTCGGTGCTCATATGGCGGAT…	0	Lin-Wang et al, 2014b
32	FaUFGT2	FANhyb_rscf00000877.1.g00006.1	atgtcaaactctcatgcacagcctcttcttcctcacatagctctattcccatgcgccggaatgggccatctgactcctttcctccgcctcgcttccatgctctcctcctcccaaaactgcctgctcaccttgatcacagcctcccctgctgtttccgcagcagagtccacccacatttccttgttcctttctcaacacccaaaagtcaaccatcttgagttccatctcattccctccgatccaaccaccaccaccattcccgaccctttctttctccaatggcaatccaccaaccactctctccatctcctctacccttcactcgcttccgcatcgccgcctctctcggcgatcttctccgactttgtagtagcaccaagtatgggaacaatggctgcc…	1299	Anthocyanidin 5,3-O-glucosyltransferase (probable); PREDICTED: Fragaria vesca subsp. vesca UDP-glycosyltransferase 72B1-like (LOC101310443), mRNA	gene04355	ATGTCAAACTCAAGAGATTCTCATGCACAGCCTCTTCTTCCTCACATAGCTCTATTCCCATGCGCCGGAATGGGCCATCTGACTCCTTTCCTGCGCCTCGCTTCCACGCTCTCCTCCTCCCAAAACTGCTTGGTCACCTTGATCACAGCCTCCCCTGCTGTTTCCGCAGCAGAGTCCACACACATTTCCTTGTTCCTTTCTCAACACCCAAAAGTCAACCATCTTGAGTTCCATCTCATTCCCTCCGATCCAACCACCACCACCATTCCCGACCCTTTCTTTCTCCAATGGCAATCCACCAACCACTCTCTCCATCTCCTCTACCCTTCACTCGCTTCCGCATCGCCGCCTCTCTCGGCGATCTTCTCCGACTTTGTAGTAGCACCAAGTATGGGAACA…	0	Lin-Wang et al, 2014b
