# Supplementary material for: Expression Profiling of Regulatory and Biosynthetic Genes in Contrastingly Anthocyanin Rich Strawberry (Fragaria × ananassa) Cultivars Reveals Key Genetic Determinants of Fruit Color
Source: Int J Mol Sci. 2018 Feb 26;19(3):656. doi: 10.3390/ijms19030656 (PMC5877517; doi:10.3390/ijms19030656)
Supplement: Supplementary file 1 [file ijms-19-00656-s001.zip › Supplementary Materials_Hossain etal - IJMS/Table S4- Primers used to expression analysis of Anthocyanin related genes in Fragaria x Ananassa.xlsx]

## Sheet: Set 1
Table S4. Primers used for expression analysis of regulation and early- and late-biosynthetic genes of anthocyanin in Fragaria x ananassa via qPCR.
Gene Name	Forward	Reverse	Product size
FaMYB11	cctttcggagtttctcaacg	ataggagccatggatgatcg	162
FaMYB1	ccaaataagccccatgagaa	tcaactcaggcaccaaacag	133
FaMYB10	gagaaggcaaatggcatcat	ttcatcctctgcaaactctcc	125
FaMYB5	ggaacccatcttcgtcttca	cctcgccttctttcttgatg	177
FaMYB9	cccgtcactcccacttctta	atccattgcagccaaagttc	161
FaMYB EOII	cagagcaattcacagggaca	gaggctgaaccagagttgct	157
FaBHLH33	aggaagacggtcgaaggaat	aatgcagcagaaggcacttt	137
FaBHLH3-delta	gagatcgaggccagtgctac	gggacagatttgccaaaaga	130
FaBHLH3	gatcgttgggggagatacaa	tcccttccacgattctcaac	126
FaBHLH1	aaccaggagagagtgccaga	cctctgcaaacccatttgat	207
FaWD40-1	acttgcgactggagcatctt	ttccaacctgtccctctttg	161
FaWD-1	agaggcaaagacgtgtggat	gctctggtcttgggcttctt	100
FaTTG1	gaggtacatggcgacgattt	aaatatgcctggcactctgc	146
FAWD44-1	tccatcatccaagcaaacaa	gcgttccgaatctctactgc	187
FaPAL2	cagtgaccaaccatgtccag	tcctccaaatgcctcaaatc	166
FaPAL1	gctgagcaacacaaccaaga	gagatcaacagcttggcaca	129
FaC4H	gacggttcctttcttcacca	cctcgctttcaaatctcctg	197
FaCC1	tggatatgatgcgtggagaa	ttacacgcacagcaacacaa	104
Fa4CL7	ggtgaggttccgattgctta	ttatgctgcgcaatcttttg	115
Fa4CL2	ggtgctgaagagtggaggag	cgatcttcaattcggcattt	203
FaCHI	aggaggaagccttggagaag	accatttctggatcgtctcg	186
FaCHI1	gctcaatcagtcaccggaat	ctgtatctccatccccctca	120
FaCHS2	gttgggctcacatttcacct	tgcctcgtggcttctaactt	206
FaFLS	atctttggggttagggcttg	caaccacaccaagagcaaga	128
FaF3H	cctaaggtggcctacaacca	catgtcgaaacggagctttt	237
FaDFR4-1	attcaatggaaagcctgtcg	tgtaagagagggccgatcac	198
FaDFR4-2	ggcctcctctactgcctctt	cctcggactcgaaatccata	185
FaDFR4-3	gagtccgaatccgtttgtgt	tccacagcgtcaagtgagtc	175
FaDFR4-4	attcaatggaaagcctgtcg	caaacttccaagcagcttcc	134
FaLDOX	ggacatcaaggtgagggaga	gcctggtcattggcatactt	180
FaANR	tggtgcttgtctcactccag	ggaactttgcaacctcagga	239
FaLAR	tatttggagaagcgcaaggt	ctcggaaggatgcttgttgt	117
FaUFGT2	ctgcttatcgtggcttgaca	cccgaagtgaccacaagaat	146
FaUGT	tctttctccaatggcaatcc	gcagccattgttcccatact	130
FaRIB413	accgttgattcgcacaattggtcatcg	tactgcgggtcggcaatcggacg	149
